# Supplementary material for: Blocks in Tricarboxylic Acid Cycle of Salmonella enterica Cause Global Perturbation of Carbon Storage, Motility, and Host-Pathogen Interaction
Source: mSphere. 2019 Dec 11;4(6):e00796-19. doi: 10.1128/mSphere.00796-19 (PMC6908425; doi:10.1128/mSphere.00796-19)
Supplement: TABLE S1 [file mSphere.00796-19-st001.xlsx]

## Sheet: Tabelle1
GC-MS data
Area	Pyruvate (174)	Lactate (191)	Glycolate (177)	Alanine (116)	Valine (144)	Leucine (158)	Isoleucine (158)	Proline,N,Odi-tms (142)	Glycine (174)	Succinate (247,409)	Glycerate (189,192)	Uracil (255,241)	Fumarate (245)	Serine (204)	Threonine (101)	Thymine (255)	ß-alanine (248)	Homoserine_3TMS (218)	Malate (245,307)	Methionine (176)	Pyrogultamate (230)	L-aspartatic acid_3TMS (100,188,232)	4-aminobutyrate (GABA)(174,304)	Cytosine_2TMS (240,257)	Cysteine (220)	2-hydroxyglutarate (203,247)	alpha-Ketoglutarate (198)	Phosphoenolpyruvate (369)	Glutamate (230,246)	Phenylalanine_2TMS (192)	Asparagin_4TMS_MEOX1 (216)	Xylose_MeOX1_5TMS (217,307)	Homocysteine (128,234)	Arabinose_4TMS (217,307)	Ribose (217)	Glyceraldehyde-3-P_MeOX1 (328,384)	Ribitol (217)	Putrescine (174)	Dihydroacetonphosphate_MEOX1 (400)	cis-aconitate (229)	N-acetylglucosamine_3TMS (156,274)	Glycerol-3-P (357)	Glycerate-2-P (299,315,459)	Glycerate-3-P (227,299,459)	Citrulline_Ornithine_Arginine_4TMS (142)	Shikimate (204)	Arginine-NH3_3TMS (157,256)	Citrate (257)	Isocitrate (245,319)
WT 1	248635	442168	93708.4	596132	1.00195e+07	8.79932e+06	4.25582e+06	368648	1.40922e+06	1.5806e+06	382886	1.2997e+06	739250	47997.5	177001	894391	234933	20561.3	164167	1.00761e+06	3.22342e+07	6.90563e+06	2.28528e+06	507214	96445.7	91001.7	49559.7	384778	3.17245e+07	784452	24320.7	60457.2	156214	418873	539483	30725.4	1.34439e+07	8.54379e+06	48812.3	44179.9	23387	1.66964e+07	1.42811e+06	4.51165e+06	828616	78142.2	107940	545786	17611.4
WT 2	168809	307316	79177.9	232821	3.00643e+06	1.81602e+06	623790	129356	974858	801562	540759	443699	587717	2268.16	57380.8	613120	148263	17960	102797	136298	1.4009e+07	1.5506e+06	435320	296698	4741.23	179826	42094.4	216158	5.41899e+06	26857.5	8726.91	31598.5	60029.1	107887	560097	24519.9	1.36628e+07	7.05947e+06	57899.9	25906.9	39401.6	1.26472e+07	989790	2.62347e+06	382383	34409.2	28109.9	189388	8495.57
WT 3	183857	256296	94846.2	248430	3.57343e+06	2.28538e+06	908270	133523	898497	829394	630815	752069	634333	6249.6	77885.9	1.08607e+06	205348	20791.3	215441	229932	1.71738e+07	2.51596e+06	1.05245e+06	520447	9583.33	129523	34519.9	234724	1.26208e+07	179421	2479.44	41004.9	17210.2	122555	677602	16954.8	1.38769e+07	7.02689e+06	57906.8	11723.8	14172.1	1.23899e+07	1.57057e+06	2.54394e+06	627488	32037.3	15807.5	346807	5752.79
WT 4	115744	348019	112916	248812	3.30531e+06	2.00635e+06	741876	108605	991218	753730	503307	902391	742489	4501.23	75121.9	1.41762e+06	257749	15475.5	138172	321206	2.16665e+07	3.11675e+06	1.04486e+06	616054	19423.4	237440	37096.3	200795	1.6561e+07	162733	2413.37	32504.1	18801.2	136424	895575	26773.9	1.43604e+07	7.73178e+06	23394.3	24225.5	7512.67	1.27515e+07	803372	1.20276e+06	796443	42154.3	134387	303750	9013.27
WT 5	211401	250001	99548.6	351027	3.73875e+06	2.78118e+06	1.12515e+06	142708	1.07074e+06	1.02178e+06	750593	1.03864e+06	523764	8429.44	101765	1.16463e+06	225256	13757.6	126603	316068	1.69659e+07	2.64648e+06	785021	546839	9125.68	108899	40069.8	170105	9.89532e+06	199928	6755.53	32512.2	44300.7	173249	970320	26464.3	1.37236e+07	7.12648e+06	30010.5	18946.3	37125.2	1.26717e+07	819738	1.58657e+06	543289	31356.4	85774	290360	11524.7
WT 6	101766	385038	72936	270597	2.93159e+06	1.94906e+06	904678	120110	930745	503396	742326	752490	414870	3049.49	57320.5	1.41206e+06	187403	21760.5	202870	170000	1.18178e+07	1.96349e+06	585176	631355	4864.83	72378.4	24348.7	245213	4.52493e+06	68817.8	3772.64	29575.1	27116.9	159631	1.02162e+06	27383.7	1.36179e+07	6.48715e+06	47845.9	25324.7	4616.75	1.25493e+07	1.00333e+06	1.90364e+06	307456	28019.2	67406.6	252331	7204.87
ΔfumABC 1	481475	475397	98604.4	2.01208e+06	2.68811e+06	2.49291e+06	962921	283254	3.48819e+06	1.51472e+06	613146	635345	9.51719e+07	21082.4	110970	1.79891e+06	142027	13858.6	647543	228327	2.97006e+07	5.19097e+07	3.37336e+06	474596	36093.7	49738.3	93423.1	440468	2.3577e+07	143581	2739.31	30141.6	84186.3	215482	609116	18994	1.34029e+07	3.21873e+07	31957.9	16108.8	13067.4	1.74151e+07	1.91189e+06	4.49002e+06	117551	53440.2	51434.4	268398	8797.08
ΔfumABC 2	136650	262798	79808.3	714572	1.43127e+06	981609	383367	58998.8	1.91861e+06	379791	356638	325456	3.97239e+07	2052.4	20161.5	770055	89537	9951.82	85826.5	40756.8	1.20928e+07	1.4583e+07	680734	223570	2342.86	22511.2	19594.5	100042	3.57773e+06	21042.9	1924.07	15155.4	10436.3	84222.9	589790	15126.8	1.39559e+07	1.85345e+07	8814.36	11491	15834.9	1.202e+07	476995	587109	54350.5	16165.8	33139.8	177829	1833.98
ΔfumABC 3	260946	381964	93717.8	1.12368e+06	2.29019e+06	1.65936e+06	655220	101044	2.5037e+06	581415	611464	522438	7.84054e+07	8251.76	67973.6	1.55005e+06	116028	9597.61	179827	115365	2.30626e+07	3.18638e+07	1.27631e+06	420978	12969.1	23925.1	27226.4	417305	1.48865e+07	82756.5	2673.03	11425.3	23112.3	135170	591591	17511.8	1.39886e+07	2.42876e+07	14595.4	17128.3	8090.66	1.42068e+07	1.5436e+06	4.95625e+06	158767	35091.6	75098.3	438807	10133.2
ΔfumABC 4	125900	257918	112443	971213	1.88037e+06	1.16236e+06	513548	118311	2.42397e+06	788839	250850	468818	5.00418e+07	3046.37	96509.2	814933	94831.4	8070.43	129224	107416	1.67688e+07	2.36278e+07	1.03171e+06	288794	4572.09	29258.1	20844.1	91785.5	9.04105e+06	26873.9	1749.84	16087.7	16933.8	114440	528813	19269.2	1.28598e+07	2.03993e+07	12603.8	12171.1	0	1.35968e+07	635325	593875	79641.3	18681.7	52835.7	210433	2417.92
ΔgltA 1	116074	437549	99084.4	2.00813e+06	7.85769e+06	6.46334e+06	379366	3.49682e+06	2.28996e+06	1.63286e+06	1.0486e+06	1.10273e+06	591399	24499	108293	1.59665e+06	212784	21412.2	2.56607e+06	491555	9.94021e+06	4.66742e+06	1.20873e+06	292223	102811	165120	24627.1	393719	3.87398e+06	596880	13732	62974.2	83175.5	494275	815448	20696.4	1.4597e+07	2.13606e+07	45175.2	4500.22	9967.24	1.22618e+07	2.12153e+06	6.22539e+06	130108	32961.4	53387.5	254682	5740.4
ΔgltA 2	68875.3	437746	85677.3	470697	1.85587e+06	1.27228e+06	74515	605102	1.41182e+06	279073	497162	341913	248069	1566.39	8650.64	398655	130946	7344.24	332619	97321.4	942286	94988.4	67715.3	56035.9	1752.36	49991.2	5929.21	60756.6	12568.8	1173.55	2551.97	22565.4	4884.57	109791	679433	17479.7	1.39659e+07	8.00465e+06	6521.43	4719.85	4028.85	4.33649e+06	247872	410618	31229.9	17132	15058.9	30072.8	2330.68
ΔgltA 3	146824	412505	87241.8	311039	1.8768e+06	1.43309e+06	96621.5	789201	1.37372e+06	569154	818119	507656	392956	2022.68	18944.3	842323	202746	9414.88	545897	91180.2	3.27523e+06	481661	335901	202540	2950.14	58380.2	10809.7	101489	40879	2141.18	4984.77	22084.9	3881.01	175697	878202	16924.2	1.46663e+07	1.03582e+07	16781.9	9864.59	12610.1	8.13794e+06	593637	1.00559e+06	47981.7	20499.3	20455.6	91919.5	3802.24
ΔgltA 4	81480.4	697997	101681	742475	2.07299e+06	1.40926e+06	64235.8	639107	1.77301e+06	238688	569064	414403	291873	2975.84	11726.5	506476	175107	8850.28	416749	82835.2	937635	168036	107917	56711.7	1527.38	57791.9	2651.99	59568.4	14054.4	1458.9	3171.06	18066.1	9900.36	153069	896857	14843.7	1.37252e+07	9.9459e+06	4039.95	7409.15	5364.32	4.29128e+06	246281	323228	37041.5	16247.6	20853.4	32491.2	1669.39
ΔgltA 5	125715	340465	86461.1	258482	1.80046e+06	1.62636e+06	70871.1	763175	1.70456e+06	695537	809304	586851	359240	4351.31	22760.1	951357	205401	13518.3	586826	67826.2	5.3478e+06	1.00296e+06	371308	207287	7611.11	69871.7	27706.3	177617	551498	2004.69	3152.07	21631	9336.74	252534	769388	15838.9	1.34345e+07	1.25541e+07	30499.9	7729.95	4948.37	9.49458e+06	796662	1.67851e+06	125524	23134.7	19275.9	49875.4	3065.88
ΔicdA 1	389973	241172	225862	6.0626e+06	4.58602e+06	3.58391e+06	222613	1.49417e+06	8.60695e+06	838574	7.97839e+06	2.54563e+07	1.01128e+06	28030.9	128483	3.63554e+06	1.89672e+06	13368.2	1.52409e+06	534422	8.16e+06	9.42401e+06	2.61599e+06	265238	414121	124403	8125.45	26635.4	4.06888e+06	194371	5801.97	639866	43079.1	1.79922e+06	5.55238e+07	13861.9	1.80253e+07	4.91837e+06	5525.08	827617	10506.3	1.22162e+07	699286	421435	461909	111138	368854	1.03526e+07	1.07064e+06
ΔicdA 2	515665	414432	127343	347924	4.27976e+06	3.82748e+06	154010	1.64236e+06	1.56318e+06	961094	782386	860565	561905	52903	88494.1	1.20739e+06	1.31113e+06	14804.6	958406	402762	4.92098e+06	4.46476e+06	637793	268640	58147.5	287441	13556.4	175400	876784	87865.5	6500.06	23816.6	106051	395559	824373	20963.4	1.34776e+07	1.05311e+07	114617	421663	11834.4	1.14587e+07	1.46807e+06	5.14518e+06	216122	11504.4	580475	9.53111e+06	2.67201e+06
ΔicdA 3	500704	861129	116963	396427	3.03583e+06	2.5865e+06	213561	1.25375e+06	1.87881e+06	723232	665173	966145	535161	31264.6	80510.6	1.23798e+06	870270	7266.43	890116	219182	4.75817e+06	2.19266e+06	237233	281933	36094.2	98378.3	13690.6	150133	693151	58708.2	5194.71	37048	28855.5	359710	797073	16204.6	1.35316e+07	6.69463e+06	114404	331366	4106.21	1.21779e+07	920562	2.38118e+06	136506	24929.3	500526	8.52209e+06	1.87095e+06
ΔicdA 4	328568	1.01785e+06	126084	388976	3.63623e+06	4.06674e+06	204608	1.61686e+06	1.93159e+06	636262	455732	1.03945e+06	350832	63853.8	80406.2	1.38636e+06	1.04854e+06	17268.7	366844	334539	3.79331e+06	3.07456e+06	269123	403817	51462.2	71644.3	8833.57	61763.2	596642	165575	6341.21	28550	75582.5	423839	688520	19784.4	1.27585e+07	7.83719e+06	74638	346724	7065.88	9.83483e+06	641156	1.68274e+06	208350	22327.2	385691	6.83859e+06	1.50828e+06
ΔicdA 5	363094	416245	110564	283951	2.97659e+06	3.1905e+06	191431	1.31626e+06	1.78171e+06	464618	612553	1.0027e+06	332488	39263.5	78610.9	1.20784e+06	695679	19151.3	523531	193504	3.16569e+06	1.71381e+06	269473	305811	40986.4	57078.5	7559.06	88899.3	299049	96434.5	6908.02	27697.3	26692.5	393616	769284	14313.8	1.29106e+07	8.62131e+06	57653.7	324171	6982.81	9.21793e+06	751186	1.87166e+06	132107	24700.2	295949	7.03856e+06	1.58202e+06
ΔsucAB 1	532499	234817	73612.5	1.43383e+06	3.37235e+06	2.23795e+06	263159	1.16946e+06	4.34826e+06	442935	306287	835474	294152	462996	652308	1.46047e+06	49343.4	28918	492190	330607	5.36575e+07	2.31428e+06	185527	280804	31886	705347	3.55171e+06	181766	4.1038e+07	404556	10120.4	26143.8	116371	108058	441936	13767	1.27549e+07	2.89786e+07	77189	34958.4	22279.2	1.33068e+07	879345	2.03041e+06	137928	38192.8	165895	1.73698e+06	24662.4
ΔsucAB 2	61693	218482	62380	330472	961090	307214	41515.4	207152	1.61781e+06	41541.6	252225	485645	114025	16629.5	73501.4	667787	66253	9150.54	79810.5	39348.6	1.46521e+07	612888	35878.1	133398	2211.77	233396	1.27027e+06	43366.8	8.19938e+06	26789.7	4501.89	11840.3	10473	45838.3	528723	10983.4	1.29004e+07	1.63551e+07	4605.52	12037.1	19239.5	7.40728e+06	171455	300107	27037.6	10892.1	43758.6	408830	1726.28
ΔsucAB 3	59658.3	209650	56690.4	390249	1.09957e+06	340804	38964.2	233410	2.32716e+06	52714.6	243574	534651	118869	17771.5	60991.5	655469	94949	13289.8	95657.2	47719.3	1.98211e+07	885840	38981.2	169273	1529.67	215826	1.6321e+06	17477.7	1.34683e+07	42956	3900.3	15039.4	11064.4	31095.4	710255	10028.5	1.32069e+07	1.84969e+07	3989.61	14523.5	12908	5.49357e+06	77998.7	147172	31753	11675.4	47606.8	360811	2243.03
ΔsucAB 4	124180	224267	78092.2	414377	1.22395e+06	355626	54189.6	258248	1.94269e+06	145481	209444	464029	155762	21229	94234.7	512806	74176.8	9977.95	128149	54617	1.91698e+07	830632	46875.6	131054	2010.32	302561	1.11567e+06	26928.5	1.0695e+07	61453.7	2791.06	12789.7	11114.2	36042.6	518940	11968	1.32658e+07	1.63106e+07	10043.1	9549.77	18873.4	7.07947e+06	132343	185744	34799.5	14529.3	37137.3	309403	5159.96
ΔsucAB 5	251510	214881	60214.8	358720	472497	119078	26075.3	81641.2	1.19165e+06	177283	160191	312325	101363	4446.73	29059.5	315015	69450.7	8300.1	45296.6	12604.4	6.08996e+06	255576	40665.1	59503.5	891.679	220070	718480	6562.87	1.09735e+06	3650.79	1558.55	18122.3	8158.83	21024.4	621554	16579.8	1.28837e+07	8.82708e+06	10277.8	7727.1	14067.9	4.13772e+06	49779.3	47542.6	11642.9	14214.5	13204.1	132033	3325.72
ΔsucCD 1	345194	335442	73779.1	493132	5.88298e+06	5.45322e+06	194607	2.33154e+06	1.36892e+06	907225	472728	875508	478725	257183	153700	1.08448e+06	428492	27828.3	275636	504444	1.05773e+07	4.96404e+06	496796	252185	281455	268587	29710.5	212310	4.44942e+06	407057	11290.9	46714.3	65106.9	117630	492942	18161.3	1.19206e+07	1.13914e+07	73774.3	10451.7	13961.7	1.18693e+07	1.22359e+06	3.48067e+06	148023	43294.4	30648.7	255444	6087.79
ΔsucCD 2	335894	484472	63410.4	358259	3.86375e+06	3.62236e+06	135882	1.60524e+06	849384	654937	357115	700139	323476	153274	109369	871905	302600	26896.7	220707	194661	7.46952e+06	2.49541e+06	253799	203217	55891.7	256060	21973.6	123830	2.15499e+06	182952	10217.4	43942.6	54596	71327.8	548757	16388.8	1.25566e+07	9.03518e+06	60019.5	16301.1	15698.3	1.05552e+07	851073	1.55184e+06	89438.3	18637.4	25056	231883	9209.29
ΔsucCD 3	407509	806063	60491	325019	3.27537e+06	2.4466e+06	108525	1.10574e+06	1.15954e+06	795489	316441	670146	353446	96701.3	88210.8	875758	322202	22252.5	213417	179741	8.15731e+06	2.8142e+06	384312	209735	86076.8	407543	29135.3	110712	2.60737e+06	113416	10137.2	41848.9	43657.5	52554.2	389036	19568.3	1.21e+07	7.35368e+06	91901.3	12480.1	12343.3	1.07642e+07	985574	2.26547e+06	96642.4	20377.7	20729	176192	7404.7
ΔsucCD 4	335635	493677	56982.2	268795	4.63465e+06	3.95956e+06	191081	1.82332e+06	959975	688424	347998	748512	448507	137265	124615	938208	405583	32507.6	241125	395159	9.49686e+06	4.8964e+06	420260	265515	83996.8	293273	19611.7	148005	3.19925e+06	272851	10201	54214.8	66793.3	66549.5	491929	20066.6	1.19748e+07	8.50156e+06	64604.4	11254	18850.7	1.11452e+07	936443	1.81995e+06	149227	45395.2	16580.2	164235	7365.14
ΔsucCD 5	179813	755515	63025.1	985805	4.74882e+06	3.9109e+06	149328	1.70403e+06	2.24264e+06	1.16372e+06	1.4451e+06	935708	459818	190769	128783	1.06573e+06	433886	24280.8	245253	313933	9.58597e+06	4.00724e+06	514950	226498	286246	448489	33707.9	183119	3.60408e+06	306961	16609.9	65567.5	103286	76114.5	717829	15737.9	1.25482e+07	9.78151e+06	60051.5	13979.2	22095.1	1.16193e+07	1.32537e+06	3.7326e+06	198132	47282.5	27312.6	272550	5745.08
ΔsucCD 6	305195	376732	66906.2	406613	2.58697e+06	2.23248e+06	115692	1.03702e+06	941365	647411	404694	702236	258513	44835.9	88162.3	931118	214707	17172.8	149491	101067	5.9447e+06	1.50624e+06	208397	202255	33201.5	155152	26431.2	99652.3	1.11556e+06	58350.8	6103.52	28965.1	25119.5	52517.7	599467	12755.6	1.16775e+07	7.9774e+06	36406.9	8290.81	13267.8	8.42783e+06	543508	915086	85623.1	25867	18424.3	144433	4038.61
ΔsdhCDAB 1	500850	600476	67362.2	592652	2.64862e+06	2.50771e+06	156950	1.19736e+06	1.60347e+06	2.21602e+06	381982	991095	396300	48510.2	87188.1	912020	386199	45059.3	266212	203983	8.33709e+06	2.05273e+06	748997	309920	122938	81828.9	22949.8	101480	5.09505e+06	248141	11603.2	49222	36711.6	61351.4	553824	19837.5	1.1185e+07	2.59166e+07	72058.7	11955	9913.53	1.05413e+07	639371	1.46308e+06	719488	60147.5	51408.5	157206	4337.51
ΔsdhCDAB 2	260846	432175	62485.7	640386	1.9265e+06	1.86188e+06	137620	852508	1.63777e+06	1.21928e+06	683644	968294	258268	28759.1	69360.6	948127	262249	29919.7	210019	72105.2	3.69545e+06	808488	362065	242138	53850.7	55700	15022.6	93067.9	1.01065e+06	62932.6	3080.58	36204	20522.5	49319.7	564255	12541.2	1.16209e+07	2.99623e+07	51561.5	7519.09	7723.47	1.10076e+07	736645	1.76828e+06	1.3053e+06	81035.1	22288.7	159705	6983.44
ΔsdhCDAB 3	322860	373359	59017.5	392725	2.09578e+06	1.95555e+06	129095	896468	943236	1.01835e+06	289984	648157	206924	23391.4	67698.1	709278	264918	26579.3	267574	69989.1	3.3956e+06	955903	373912	159555	27514.7	48903.1	9594.37	80477.1	899386	60954.9	4284.05	23577	31234.2	52372.2	355097	13653.6	1.11533e+07	2.65694e+07	63189.7	6466.63	5799.14	9.67609e+06	611743	1.4722e+06	1.13666e+06	59325.3	34329.5	112139	6318.11
ΔsdhCDAB 4	425417	402807	65811.9	541472	2.1684e+06	2.07435e+06	138696	887132	1.60801e+06	1.23192e+06	399789	819164	217524	29635.3	64530.7	770452	304482	22691.7	198571	102688	4.14536e+06	1.11665e+06	441162	187704	72143.5	42018.2	8217.67	88499.4	1.54049e+06	79936.3	7476.12	33014.9	27482	40223.2	394895	15718.4	1.15527e+07	2.76127e+07	104448	7649.32	6677.66	9.45657e+06	570553	1.6367e+06	1.5405e+06	92714.7	48999.7	102282	4301.94
ΔsdhCDAB 5	386135	551830	50913	447485	2.31079e+06	2.27162e+06	134449	1.02921e+06	1.0253e+06	1.25193e+06	358860	718141	219676	13525.9	47894.7	640085	291736	20297.3	277338	122125	3.14973e+06	918741	365547	144939	29692.1	37826.4	7901.32	95625.2	670092	55713.6	4546.41	30257.1	21692	48899.8	389608	15621.6	1.05287e+07	2.58523e+07	40201.4	9141.35	5721.97	8.6045e+06	513756	1.37849e+06	1.18434e+06	63900.2	24703.6	98009.3	4784.89
ΔsdhCDAB 6	379852	292791	45961.9	445976	2.19003e+06	2.26965e+06	154290	1.01961e+06	1.55727e+06	1.09512e+06	473768	772809	222551	31085.4	51748.5	795400	275963	20628.4	158096	83783.1	3.83459e+06	903241	388652	197641	65453	40828.8	8338.22	63242.3	1.12723e+06	89409.9	3743.87	36605.6	21550.2	44294.4	447569	11852.7	1.08132e+07	2.41859e+07	38531.5	6148.81	6002.56	9.33246e+06	562579	1.38282e+06	796869	45441.4	24746.8	90760.3	4801.13
Δmdh 1	38884.1	173258	37259.2	193987	4.03784e+06	4.44618e+06	142185	1.89634e+06	702787	229320	144408	724226	341537	55463.6	83504.8	730179	328158	16688.1	220077	518820	1.08413e+07	2.56573e+06	378762	220941	45827.2	17637.4	7603.58	42999.1	7.06852e+06	452312	5563.77	26832.1	64419.5	81215.7	396121	9409.32	1.0839e+07	5.17616e+06	10061.6	7306.61	12451.4	8.00102e+06	272264	294540	301674	17388.6	84997.5	40665.4	6816
Δmdh 2	131094	190271	66294.7	343038	4.69932e+06	4.37044e+06	147469	2.00505e+06	2.14922e+06	568470	411763	1.10792e+06	1.02862e+06	110639	108166	1.11121e+06	633997	49255.8	1.57828e+06	630212	1.8484e+07	3.83008e+06	328775	301779	291834	54948.1	19564.2	113356	1.37332e+07	519032	4462.58	37991.4	168483	99545.1	587206	11947.5	1.08879e+07	1.19996e+07	19844.4	9877.08	9731.61	1.11452e+07	711903	975408	462851	28655.5	221972	81894.5	4350.11
Δmdh 3	212104	173588	47047.8	287330	3.52287e+06	3.39507e+06	152922	1.52764e+06	1.19096e+06	443023	495037	684593	360180	53333.5	69773.9	840704	233684	28269.4	430775	280040	8.82918e+06	1.92138e+06	226434	244422	70179.9	51262.6	22067.1	112286	4.42469e+06	204209	9621	27145.2	60728.5	35973.8	496638	15654.1	1.09112e+07	1.17918e+07	58320	7112.09	6858.68	8.76994e+06	726185	1.68572e+06	209355	17537.3	67364.5	136717	10434.2
Δmdh 4	242922	205841	51118	304038	3.68538e+06	3.64359e+06	165491	1.54023e+06	1.48825e+06	498191	406870	693605	391378	46756.5	97164.3	853839	311762	32978.8	335424	408045	1.06475e+07	2.36189e+06	263366	233733	154183	49999.6	16648.8	94058.5	6.36925e+06	294097	3098.34	24067.4	76746.6	51647.2	422908	12127.2	1.08696e+07	9.58741e+06	47252.3	4634.08	12229.3	8.72241e+06	674362	1.86561e+06	319428	15853.3	144549	83377.7	8474.35
Δmdh 5	296637	241288	43731.3	428255	3.55723e+06	3.17652e+06	134581	1.33782e+06	1.20196e+06	907276	454651	771364	650322	101015	127263	972265	367669	47302.3	918211	442951	1.38591e+07	3.18724e+06	373599	250593	197652	90854.6	42322.4	252066	9.9971e+06	340739	9036.84	23195.5	88802.4	44279.9	373402	13638.5	1.13399e+07	1.25932e+07	51246.7	10613.7	11930.5	9.78011e+06	1.14546e+06	3.98426e+06	821565	51051.9	383054	161309	18146.5
Δmdh 6	179686	261984	42712.6	374000	3.59599e+06	3.43085e+06	142855	1.51282e+06	1.0735e+06	389329	279838	620935	303486	87153.7	99605.2	825850	192275	30986.1	243045	342105	9.89039e+06	1.98807e+06	258350	228868	102805	41493.2	24518.4	95934.2	5.56731e+06	275474	6388.17	19707.3	58822.2	61935.2	457971	10128.2	1.09631e+07	1.22206e+07	53525.9	6457.63	7065.21	9.19891e+06	597300	1.36887e+06	488581	19697.6	97836	117607	8539.05
ΔacnAB 1	65676.4	152034	37193.6	959797	826082	806865	39097	296273	1.26589e+06	70579.5	134503	360801	95130.5	6018.14	14559.8	302698	37298.1	7376.59	74866.4	3274	762387	40016.8	36686.1	3376.31	1428.5	18319.1	1022.63	11932.7	1903.71	1421.6	1614.15	5400.43	1419.62	77474.9	367823	8212.05	1.13858e+07	6.52567e+06	8325.27	249251	11167.9	3.36063e+06	87815.5	169424	2451.61	7761.78	647554	1.15487e+07	603741
ΔacnAB 2	50191.1	175091	34449.1	1.01071e+06	735860	731719	65464.4	316845	1.34923e+06	72756.8	227067	426191	103867	4782.88	16251.8	354018	57040	9023.96	90204.4	4320.2	762116	57207.3	58015.5	2045.25	685.092	16342.4	1205.24	23359.6	1242.7	1940.6	1673.73	4939.65	1947.2	80988.6	566973	8841.89	1.14674e+07	7.32452e+06	7028.19	276773	14789.3	5.19301e+06	124192	362795	3247.04	8705.3	595431	1.16185e+07	601734
ΔacnAB 3	52392.8	158999	39820.6	1.60198e+06	1.00733e+06	1.09573e+06	58486.4	394776	2.28668e+06	89099.1	185920	410865	110738	4227.72	17941.9	342084	45764.3	9881.84	143607	6035.46	883176	99092.9	54938.4	2356.04	1733.04	15070	1703.54	39382.7	2497.54	2028.13	3356.76	6505.15	2065.53	103991	402265	8925.99	1.09573e+07	8.21091e+06	10486.5	263247	10445.9	5.50069e+06	153426	523527	10546.5	6186.84	702389	1.37982e+07	758592
ΔacnAB 4	70263.4	169518	45117.7	587597	411391	359896	29634.9	126071	1.0291e+06	88945.9	175764	328059	94100.3	1028.66	8979.51	181891	46454.8	5981.01	60946.5	1813.02	385814	21308.9	49639.4	2537.24	2387.24	15919.2	2844.25	5244.73	1507.75	2301.65	1617.72	3486	1043.06	55904.8	607857	14415.7	1.10783e+07	4.62209e+06	2982.37	234500	9664.93	2.97539e+06	47638.2	85474.9	4129.66	6219.66	434019	9.11866e+06	492559
ΔacnAB 5	42849.7	150806	38183.7	1.12153e+06	876897	835042	35517.4	341761	1.53246e+06	67727.9	150770	309206	100601	1052.48	10513.1	230382	42570.4	8141	98081.4	4085.22	810350	45546.9	44712.7	2801.69	2367.55	11968.9	1486.14	25275.4	934.358	1051.2	1422.68	3599	1133.98	84146	375986	12847.7	1.05495e+07	7.69785e+06	5323.42	292914	14774.5	5.5912e+06	160222	381555	4629.13	5999.02	685024	1.33637e+07	725328
ΔglgA 1	68895.7	222979	46893.4	190375	2.36764e+06	2.34006e+06	57618.2	1.12047e+06	741714	233620	200699	631278	156955	11556.9	70773.7	539133	154535	13681.7	60761	263157	8.72863e+06	1.71148e+06	673808	159300	21497.3	18719.9	11615.8	17073.5	4.71686e+06	234394	10126.3	21087.1	17237.2	95744.3	689863	10603.8	1.17168e+07	4.23067e+06	19306.4	31689.2	20473.7	7.34117e+06	191808	332081	314065	21310.3	18634.3	207036	24121
ΔglgA 2	106124	224301	42896.1	186111	2.09026e+06	1.41968e+06	48363.9	711103	578783	306787	231238	861436	202272	15827.3	46683.5	714783	148722	21222.4	72399.1	246388	1.08083e+07	1.90096e+06	697894	212264	22992.1	40094.3	22408.6	42439.4	7.19402e+06	218482	9450.15	23629.3	28396.5	74761.6	644034	9447.82	1.18642e+07	3.29018e+06	14736.3	28295.1	16714	7.35828e+06	257522	435662	356655	19231.4	47162.3	216338	28076
ΔglgA 3	62228	183480	40823.7	149600	1.68836e+06	994931	23169.9	421278	546828	355730	177933	647975	201001	10333.4	42116.2	533384	131245	13749.4	103886	214017	1.23957e+07	2.03515e+06	583259	132527	25785.9	57013.3	20266.8	38647.2	9.128e+06	152122	7576.14	26443	29244.9	59511.2	378343	9680.3	1.19662e+07	3.38523e+06	14585.2	19701.1	13144.8	7.37884e+06	226199	599668	330257	14839.4	79041.9	247672	23353.9
ΔglgA 4	162426	146902	43350.1	229857	2.37276e+06	1.49238e+06	45861.3	673141	931353	444673	322185	1.02127e+06	315250	43754.4	83609.4	877092	165044	19978.8	118764	445350	1.88337e+07	3.20206e+06	849570	228349	111363	75699.6	40865.1	78733.2	1.61541e+07	256324	11454.9	22826.7	49642.3	81527.9	603974	10895.9	1.22126e+07	3.80007e+06	22692.9	16773.6	11060.1	9.22265e+06	495246	1.04844e+06	770145	25045.8	225341	328458	29054
ΔglgA 5	280900	460938	53521.5	504725	1.13944e+06	625666	37519.9	337697	1.38802e+06	425748	386037	1.21408e+06	181402	21580.2	56465.2	817054	165431	12822.6	45996.6	128898	7.49278e+06	840441	340822	225945	16974.8	50402.5	34147.9	12602.4	3.72805e+06	87474.2	7024.32	13718.3	9176.17	79679.5	1.33204e+06	11163.6	1.14841e+07	3.74174e+06	6863.84	13041.8	12922.2	6.09748e+06	88941.4	105964	203854	12147.8	22479	105567	16790.3
ΔglgA 6	41516.3	137537	42667.8	107557	2.32147e+06	1.49112e+06	34679.7	701877	395581	298835	200191	746501	259953	23818.4	61232.7	934375	137654	18885.9	78538	380773	1.51674e+07	2.97006e+06	639394	242343	37986	51177.4	11946.2	92404.4	1.2052e+07	240044	11922.7	24813	32099.2	68451.7	345879	11637.3	1.18499e+07	3.10889e+06	9860.21	11566.4	12998.9	8.57933e+06	396071	761043	386397	19558.2	121208	191588	28061.5
ΔfumABC ΔglgA 1	113077	181776	46763.3	461697	663787	628430	67933.3	288021	1.35678e+06	319468	262932	559498	2.21707e+07	2954.33	36440.6	578818	66340.9	9558.05	145533	33900.3	5.32782e+06	8.14526e+06	681003	95696.7	4275.09	21796.7	11606.8	71627	752281	4928.1	3358.57	11356.2	5268.67	101466	480367	7934.69	1.07099e+07	1.60003e+07	5297.37	6904.97	11222.4	7.67976e+06	254644	568655	15979.7	9191.72	18629.2	87229.9	106610
ΔfumABC ΔglgA 2	180714	382109	42766.6	698764	962118	756783	98149.9	369641	1.44843e+06	527420	151693	691409	2.26837e+07	22100.9	60302.1	767680	74159.2	8407.49	162467	55898.4	7.66471e+06	7.78274e+06	537865	186767	8429.08	19929.8	14692.7	31749.7	1.92772e+06	26109.4	3437.52	17157.8	9044.3	80572.8	537727	11767.7	1.06694e+07	1.61896e+07	7147.2	6761.53	9789.79	8.39478e+06	184284	260764	30026.7	12633.5	14975.2	116540	135482
ΔfumABC ΔglgA 3	70187.3	202142	42872.5	441121	472618	382426	38417.4	154482	1.15402e+06	178590	186975	628591	2.67415e+07	4653.67	33543.8	672997	58923	7758.08	56324	19044.4	5.62857e+06	3.65969e+06	393819	130145	2633.31	15435.2	5879.56	42229	510351	5006.89	1992.39	15891	8375.11	56562.6	421351	8513.52	1.0323e+07	1.11569e+07	4084.81	4920.31	7533.52	8.25412e+06	231319	484045	12187.2	6637.65	19545.1	101481	127794
ΔfumABC ΔglgA 4	229578	423818	34523.8	493314	339297	265643	39537.2	111368	1.08148e+06	351084	122123	576456	1.37707e+07	4590.27	22423.6	494148	53085.9	8320.23	94092	14462.7	3.62772e+06	2.03782e+06	309101	62973.6	872.731	22432.5	14181.2	9399.48	220968	3290.55	3044.78	14434.8	6133.3	52280.6	520648	8193.57	1.08017e+07	8.36641e+06	4387.93	2517.05	11543.1	5.5005e+06	59498.9	65399.1	6289.37	5176.29	7548.82	32762.9	62701.5
ΔfumABC ΔglgA 5	101669	227649	48248.2	667482	1.21731e+06	984941	84800.6	417464	1.58697e+06	390811	333313	676587	3.82526e+07	40958.9	68824.5	656960	71618.9	11837.2	97403.7	81830.6	1.04672e+07	1.25735e+07	558774	139718	5367.28	19210.5	9069.29	165369	3.41127e+06	22875.5	5252.02	9516.34	4545.84	74940.3	412257	9472.77	1.02549e+07	1.50461e+07	2936.29	4745.14	12311.5	8.77198e+06	500424	1.35902e+06	36962.3	8899.54	25729.7	160523	222679
ΔfumABC ΔglgA 6	73577.4	195826	37402.2	351285	601548	450947	41744.9	204911	967624	198071	255382	563090	1.81269e+07	4503.6	27203.8	545738	53602	6958.36	102605	19468.3	5.26302e+06	3.80094e+06	353956	99506.4	1800.49	16544.3	7348.23	66475.2	350472	2859.25	3737.49	10162.6	5026.56	59330.9	361594	7288.73	1.02694e+07	1.05852e+07	2585.54	4380.93	7007.39	6.46227e+06	249806	554557	8135.2	5347.48	11947.2	165613	86528.5
																																					1
Ribitol-normalized area	Pyruvate (174)	Lactate (191)	Glycolate (177)	Alanine (116)	Valine (144)	Leucine (158)	Isoleucine (158)	Proline,N,Odi-tms (142)	Glycine (174)	Succinate (247,409)	Glycerate (189,192)	Uracil (255,241)	Fumarate (245)	Serine (204)	Threonine (101)	Thymine (255)	ß-alanine (248)	Homoserine_3TMS (218)	Malate (245,307)	Methionine (176)	Pyrogultamate (230)	L-aspartatic acid_3TMS (100,188,232)	4-aminobutyrate (GABA)(174,304)	Cytosine_2TMS (240,257)	Cysteine (220)	2-hydroxyglutarate (203,247)	alpha-Ketoglutarate (198)	Phosphoenolpyruvate (369)	Glutamate (230,246)	Phenylalanine_2TMS (192)	Asparagin_4TMS_MEOX1 (216)	Xylose_MeOX1_5TMS (217,307)	Homocysteine (128,234)	Arabinose_4TMS (217,307)	Ribose (217)	Glyceraldehyde-3-P_MeOX1 (328,384)	Ribitol (217)	Putrescine (174)	Dihydroacetonphosphate_MEOX1 (400)	cis-aconitate (229)	N-acetylglucosamine_3TMS (156,274)	Glycerol-3-P (357)	Glycerate-2-P (299,315,459)	Glycerate-3-P (227,299,459)	Citrulline_Ornithine_Arginine_4TMS (142)	Shikimate (204)	Arginine-NH3_3TMS (157,256)	Citrate (257)	Isocitrate (245,319)
WT 1	1.84943	3.28899	0.697034	4.43422	74.528	65.4522	31.6562	2.74212	10.4822	11.757	2.84803	9.66762	5.49878	0.357021	1.31659	6.65277	1.74751	0.152942	1.22112	7.49497	239.769	51.3663	16.9986	3.77282	0.717395	0.6769	0.368641	2.8621	235.977	5.83501	0.180906	0.449701	1.16197	3.11571	4.01285	0.228545	100	63.5515	0.363082	0.328625	0.17396	124.193	10.6227	33.5591	6.16351	0.581247	0.802895	4.05973	0.130999
WT 2	1.23554	2.24929	0.579515	1.70405	22.0045	13.2917	4.56561	0.946775	7.13513	5.86675	3.95789	3.2475	4.30159	0.016601	0.419979	4.48751	1.08516	0.131452	0.752389	0.997585	102.534	11.3491	3.18617	2.17158	0.0347018	1.31617	0.308095	1.5821	39.6624	0.196574	0.0638735	0.231274	0.439362	0.789644	4.09943	0.179465	100	51.6693	0.423778	0.189617	0.288386	92.5668	7.24442	19.2016	2.79872	0.251846	0.20574	1.38616	0.0621803
WT 3	1.32492	1.84693	0.683483	1.79024	25.7509	16.469	6.5452	0.962195	6.47477	5.97679	4.54579	5.41958	4.57114	0.045036	0.561263	7.82645	1.47979	0.149827	1.55252	1.65694	123.758	18.1306	7.5842	3.75046	0.0690596	0.933369	0.248758	1.69148	90.9484	1.29295	0.0178674	0.295491	0.124021	0.883157	4.88295	0.12218	100	50.6373	0.417289	0.0844845	0.102127	89.2841	11.3179	18.3322	4.52182	0.230868	0.113912	2.49917	0.0414559
WT 4	0.805996	2.42346	0.786301	1.73262	23.0168	13.9714	5.16612	0.756281	6.90243	5.24866	3.50482	6.28387	5.17038	0.0313447	0.523118	9.87168	1.79485	0.107765	0.962173	2.23674	150.876	21.7038	7.27599	4.28995	0.135256	1.65343	0.258323	1.39826	115.324	1.13321	0.0168057	0.226345	0.130924	0.949997	6.23641	0.186442	100	53.8409	0.162908	0.168697	0.0523151	88.7962	5.59435	8.37553	5.5461	0.293545	0.935816	2.11519	0.0627646
WT 5	1.54042	1.82168	0.725382	2.55783	27.2432	20.2656	8.19863	1.03987	7.80214	7.44542	5.46935	7.56828	3.81651	0.0614229	0.741535	8.48628	1.64137	0.100248	0.922522	2.30309	123.625	19.2841	5.72022	3.98466	0.0664961	0.793517	0.291977	1.2395	72.1043	1.45682	0.0492256	0.236907	0.322807	1.26242	7.07044	0.192837	100	51.9286	0.218678	0.138056	0.270521	92.3346	5.97319	11.5609	3.95879	0.228485	0.62501	2.11577	0.0839768
WT 6	0.747296	2.82743	0.535588	1.98706	21.5275	14.3124	6.64329	0.881998	6.8347	3.69657	5.4511	5.52573	3.0465	0.0223932	0.420919	10.3691	1.37615	0.159793	1.48973	1.24836	86.7809	14.4185	4.2971	4.63621	0.0357237	0.531493	0.178799	1.80066	33.2277	0.505347	0.0277035	0.217178	0.199127	1.17221	7.502	0.201086	100	47.6369	0.351345	0.185966	0.033902	92.1529	7.36773	13.9789	2.25773	0.205752	0.494985	1.85293	0.0529073
ΔfumABC 1	3.59232	3.54698	0.735696	15.0123	20.0562	18.5998	7.18443	2.11338	26.0257	11.3015	4.57473	4.74036	710.085	0.157298	0.827954	13.4218	1.05967	0.1034	4.83137	1.70357	221.598	387.303	25.1689	3.541	0.269298	0.371101	0.697037	3.28636	175.91	1.07127	0.0204382	0.224889	0.628121	1.60773	4.54466	0.141716	100	240.152	0.23844	0.120189	0.0974971	129.935	14.2648	33.5004	0.877059	0.398722	0.383756	2.00254	0.0656357
ΔfumABC 2	0.979159	1.88306	0.57186	5.12021	10.2556	7.03365	2.74699	0.422752	13.7477	2.72137	2.55546	2.33203	284.639	0.0147063	0.144466	5.51778	0.641571	0.071309	0.614983	0.29204	86.6501	104.493	4.87775	1.60198	0.0167876	0.161302	0.140403	0.716843	25.636	0.150781	0.0137868	0.108595	0.0747803	0.603493	4.2261	0.10839	100	132.808	0.0631587	0.0823379	0.113464	86.1285	3.41787	4.20689	0.389445	0.115835	0.237461	1.27422	0.0131413
ΔfumABC 3	1.86542	2.73054	0.669958	8.03283	16.3718	11.8622	4.68395	0.722327	17.8981	4.15634	4.37116	3.73474	560.494	0.0589891	0.485921	11.0808	0.829448	0.0686101	1.28552	0.824704	164.867	227.783	9.12393	3.00943	0.0927118	0.171033	0.194632	2.98318	106.418	0.591599	0.0191086	0.0816759	0.165222	0.966283	4.22909	0.125186	100	173.624	0.104337	0.122445	0.0578374	101.56	11.0347	35.4306	1.13498	0.250858	0.536853	3.13689	0.072439
ΔfumABC 4	0.979015	2.00561	0.874374	7.55229	14.622	9.03866	3.99342	0.92	18.8492	6.13413	1.95065	3.6456	389.132	0.023689	0.750469	6.33703	0.737422	0.0627568	1.00486	0.835285	130.397	183.733	8.02273	2.2457	0.0355532	0.227515	0.162087	0.713737	70.3045	0.208975	0.013607	0.125101	0.131679	0.889904	4.11213	0.14984	100	158.628	0.0980093	0.094644	0	105.73	4.94038	4.61806	0.619303	0.145272	0.410858	1.63636	0.0188021
ΔgltA 1	0.795192	2.99752	0.678798	13.7571	53.8308	44.2785	2.59893	23.9557	15.6878	11.1862	7.18365	7.55451	4.0515	0.167836	0.741884	10.9382	1.45772	0.146689	17.5794	3.3675	68.0975	31.9751	8.28063	2.00193	0.70433	1.13119	0.168713	2.69725	26.5395	4.08905	0.0940742	0.431418	0.569811	3.38613	5.5864	0.141785	100	146.335	0.309482	0.0308297	0.0682827	84.0021	14.534	42.6483	0.891333	0.225809	0.365742	1.74475	0.0393258
ΔgltA 2	0.493167	3.13439	0.613474	3.37033	13.2886	9.10993	0.533549	4.3327	10.109	1.99824	3.55982	2.4482	1.77625	0.0112158	0.0619411	2.85449	0.937614	0.0525869	2.38165	0.69685	6.74704	0.680145	0.484861	0.401234	0.0125474	0.357952	0.0424549	0.435035	0.0899965	0.00840296	0.0182728	0.161575	0.034975	0.786139	4.86494	0.12516	100	57.3156	0.0466953	0.0337955	0.0288478	31.0506	1.77484	2.94015	0.223615	0.12267	0.107826	0.21533	0.0166884
ΔgltA 3	1.0011	2.81259	0.594844	2.12077	12.7966	9.7713	0.658798	5.38103	9.3665	3.88068	5.57821	3.46136	2.67931	0.0137913	0.129168	5.74324	1.38239	0.0641937	3.72211	0.621697	22.3316	3.28412	2.29029	1.38099	0.020115	0.398055	0.0737042	0.691984	0.278727	0.0145993	0.0339878	0.150582	0.026462	1.19796	5.98787	0.115395	100	70.6257	0.114424	0.0672601	0.0859801	55.4872	4.04761	6.85648	0.327155	0.139771	0.139473	0.626737	0.0259249
ΔgltA 4	0.593656	5.08552	0.740833	5.40958	15.1036	10.2677	0.468014	4.65645	12.9179	1.73905	4.14613	3.01929	2.12655	0.0216816	0.0854378	3.69012	1.27581	0.0644821	3.03638	0.603527	6.83149	1.22429	0.786266	0.413194	0.0111283	0.421065	0.0193221	0.434008	0.102398	0.0106294	0.023104	0.131627	0.0721328	1.11524	6.53439	0.108149	100	72.4646	0.0294345	0.0539822	0.0390837	31.2657	1.79438	2.355	0.26988	0.118378	0.151936	0.236727	0.012163
ΔgltA 5	0.935764	2.53426	0.643574	1.92402	13.4018	12.1058	0.52753	5.68071	12.6879	5.17725	6.02407	4.36823	2.67401	0.032389	0.169416	7.08144	1.5289	0.100624	4.36805	0.504866	39.8065	7.46559	2.76384	1.54294	0.0566535	0.520091	0.206232	1.32209	4.10508	0.0149219	0.0234625	0.161011	0.0694982	1.87974	5.72695	0.117897	100	93.4468	0.227027	0.057538	0.0368333	70.673	5.92997	12.494	0.934337	0.172204	0.14348	0.371248	0.0228209
ΔicdA 1	2.16348	1.33796	1.25303	33.6339	25.4422	19.8827	1.23501	8.2893	47.7494	4.65221	44.2623	141.226	5.61033	0.155509	0.712795	20.1691	10.5225	0.0741637	8.45533	2.96485	45.2698	52.2822	14.5129	1.47148	2.29745	0.690158	0.0450781	0.147767	22.5732	1.07833	0.032188	3.54983	0.238993	9.98168	308.033	0.0769026	100	27.286	0.0306519	4.59143	0.0582864	67.7728	3.87948	2.33802	2.56256	0.616569	2.04631	57.4338	5.93969
ΔicdA 2	3.82609	3.07497	0.944852	2.58149	31.7546	28.3988	1.14271	12.1858	11.5983	7.13104	5.80508	6.38515	4.16917	0.392525	0.656601	8.95847	9.7282	0.109846	7.1111	2.98838	36.5122	33.1272	4.73224	1.99323	0.431438	2.13273	0.100584	1.30142	6.50549	0.651937	0.0482286	0.176712	0.786871	2.93493	6.11661	0.155542	100	78.1378	0.850424	3.12862	0.0878079	85.0203	10.8926	38.1758	1.60356	0.0853591	4.30696	70.7181	19.8255
ΔicdA 3	3.70024	6.36381	0.864365	2.92963	22.435	19.1145	1.57823	9.26531	13.8846	5.34475	4.91568	7.13989	3.95488	0.231048	0.59498	9.14877	6.43137	0.0536995	6.57803	1.61977	35.1633	16.2039	1.75317	2.08351	0.266739	0.727024	0.101175	1.1095	5.12244	0.433859	0.0383893	0.273788	0.213244	2.65828	5.89044	0.119753	100	49.4739	0.845458	2.44882	0.0303452	89.9957	6.80303	17.5971	1.00879	0.18423	3.69893	62.979	13.8265
ΔicdA 4	2.5753	7.97784	0.988241	3.04876	28.5005	31.8748	1.6037	12.6728	15.1396	4.98698	3.572	8.14711	2.74979	0.500482	0.630218	10.8662	8.21837	0.135351	2.8753	2.6221	29.7317	24.0982	2.10937	3.16509	0.403357	0.561543	0.0692369	0.484095	4.67644	1.29777	0.049702	0.223773	0.59241	3.32202	5.39657	0.155069	100	61.4273	0.585008	2.7176	0.0553819	77.0847	5.02533	13.1892	1.63304	0.174999	3.02302	53.6004	11.8218
ΔicdA 5	2.81236	3.22404	0.856381	2.19936	23.0554	24.7121	1.48273	10.1951	13.8003	3.59872	4.74456	7.76645	2.5753	0.304118	0.608885	9.35541	5.38842	0.148337	4.05503	1.49879	24.52	13.2744	2.08722	2.36867	0.317462	0.442104	0.0585491	0.688574	2.3163	0.746938	0.0535064	0.214531	0.206748	3.04878	5.95853	0.110868	100	66.7768	0.44656	2.51088	0.0540857	71.398	5.81835	14.4971	1.02324	0.191317	2.29229	54.5175	12.2536
ΔsucAB 1	4.17487	1.841	0.577134	11.2414	26.4398	17.5459	2.06321	9.16877	34.091	3.47268	2.40133	6.55024	2.3062	3.62996	5.1142	11.4503	0.38686	0.226722	3.85884	2.59201	420.683	18.1443	1.45456	2.20154	0.249991	5.53003	27.8459	1.42507	321.744	3.17178	0.0793458	0.204971	0.912363	0.847189	3.46484	0.107935	100	227.196	0.605173	0.274079	0.174672	104.327	6.89419	15.9188	1.08138	0.299437	1.30064	13.6182	0.193357
ΔsucAB 2	0.478225	1.69361	0.483551	2.56172	7.45007	2.38142	0.321815	1.60578	12.5408	0.322018	1.95517	3.76457	0.883887	0.128907	0.56976	5.17647	0.513572	0.0709322	0.618666	0.305018	113.579	4.75092	0.278116	1.03406	0.017145	1.80922	9.84671	0.336166	63.5591	0.207666	0.0348972	0.0917826	0.0811835	0.355324	4.09849	0.0851396	100	126.78	0.0357006	0.0933076	0.149139	57.4189	1.32907	2.32634	0.209587	0.0844319	0.339203	3.16912	0.0133816
ΔsucAB 3	0.45172	1.58742	0.429247	2.95488	8.32571	2.58049	0.295028	1.76733	17.6207	0.399143	1.84429	4.04826	0.90005	0.134562	0.461814	4.96307	0.718933	0.100628	0.724295	0.36132	150.081	6.70739	0.295157	1.2817	0.0115823	1.63419	12.3579	0.132337	101.979	0.325253	0.0295322	0.113875	0.0837772	0.235447	5.3779	0.0759334	100	140.054	0.0302084	0.109968	0.0977362	41.5961	0.590589	1.11435	0.240427	0.0884034	0.360468	2.73198	0.0169837
ΔsucAB 4	0.936092	1.69057	0.588673	3.12365	9.22636	2.68077	0.40849	1.94672	14.6443	1.09666	1.57882	3.49793	1.17416	0.160028	0.710357	3.86562	0.559157	0.0752155	0.966011	0.411712	144.505	6.26145	0.353357	0.98791	0.0151542	2.28076	8.41013	0.202992	80.6211	0.463249	0.0210395	0.0964113	0.0837809	0.271695	3.91186	0.0902171	100	122.952	0.0757066	0.0719878	0.142271	53.3662	0.997623	1.40017	0.262324	0.109525	0.279947	2.33233	0.0388966
ΔsucAB 5	1.95216	1.66785	0.467372	2.7843	3.6674	0.924255	0.20239	0.633678	9.24932	1.37603	1.24336	2.42419	0.786757	0.0345144	0.225552	2.44507	0.539058	0.0644233	0.351581	0.0978324	47.2687	1.98372	0.315632	0.461851	0.00692099	1.70812	5.57666	0.0509393	8.51739	0.0283365	0.012097	0.140661	0.0633268	0.163186	4.82434	0.128688	100	68.5136	0.079774	0.0599758	0.109191	32.1159	0.386375	0.369013	0.0903692	0.110329	0.102487	1.02481	0.0258134
ΔsucCD 1	2.89578	2.81397	0.618921	4.13681	49.3514	45.7461	1.63252	19.5589	11.4837	7.61056	3.96564	7.34449	4.01595	2.15747	1.28937	9.09751	3.59455	0.233447	2.31226	4.2317	88.731	41.6425	4.16754	2.11554	2.36108	2.25314	0.249237	1.78103	37.3255	3.41474	0.0947175	0.391878	0.546171	0.98678	4.13521	0.152352	100	95.5607	0.61888	0.0876773	0.117122	99.5693	10.2645	29.1988	1.24174	0.36319	0.257107	2.14288	0.0510695
ΔsucCD 2	2.67503	3.8583	0.504995	2.85315	30.7706	28.8482	1.08216	12.784	6.76442	5.21586	2.84403	5.57585	2.57614	1.22066	0.871005	6.94378	2.40988	0.214203	1.75769	1.55027	59.4866	19.8733	2.02123	1.6184	0.445117	2.03924	0.174996	0.986175	17.1622	1.45701	0.0813704	0.349955	0.434798	0.568049	4.37026	0.130519	100	71.9555	0.477991	0.12982	0.12502	84.0609	6.77788	12.3587	0.712279	0.148426	0.199544	1.8467	0.0733421
ΔsucCD 3	3.36785	6.66168	0.499926	2.68611	27.0692	20.2199	0.896899	9.13836	9.58299	6.5743	2.61522	5.5384	2.92104	0.799185	0.729016	7.23768	2.66283	0.183905	1.76378	1.48547	67.4158	23.2579	3.17614	1.73335	0.711379	3.36813	0.240788	0.914975	21.5485	0.937323	0.0837788	0.345859	0.360806	0.434333	3.21517	0.161722	100	60.7743	0.759516	0.103142	0.102011	88.9604	8.14525	18.7229	0.798699	0.168411	0.171315	1.45613	0.0611959
ΔsucCD 4	2.80284	4.12263	0.475851	2.24467	38.7033	33.0657	1.59569	15.2263	8.01662	5.74893	2.90608	6.25072	3.74542	1.14628	1.04064	7.83484	3.38697	0.271466	2.0136	3.29992	79.3069	40.8891	3.50953	2.21728	0.701446	2.44909	0.163775	1.23597	26.7165	2.27854	0.0851869	0.452741	0.557782	0.555746	4.10803	0.167573	100	70.9953	0.539503	0.0939804	0.157419	93.0721	7.8201	15.1981	1.24618	0.379089	0.138459	1.3715	0.0615053
ΔsucCD 5	1.43298	6.02092	0.502266	7.85617	37.8448	31.1671	1.19004	13.58	17.8722	9.27406	11.5164	7.45694	3.66442	1.5203	1.02631	8.49309	3.45777	0.193501	1.95449	2.50183	76.3934	31.9349	4.10379	1.80503	2.28118	3.57414	0.268628	1.45933	28.722	2.44627	0.132369	0.522527	0.82312	0.606579	5.7206	0.12542	100	77.9518	0.478569	0.111404	0.176083	92.5974	10.5622	29.7462	1.57897	0.376808	0.217662	2.17203	0.0457842
ΔsucCD 6	2.61354	3.22614	0.572952	3.48203	22.1535	19.1179	0.990731	8.88055	8.06139	5.54411	3.4656	6.0136	2.21377	0.383952	0.754979	7.97364	1.83864	0.147059	1.28017	0.865492	50.9074	12.8987	1.78461	1.73201	0.284321	1.32864	0.226344	0.853373	9.55308	0.499688	0.0522675	0.248043	0.215111	0.449735	5.13354	0.109233	100	68.3145	0.311771	0.0709985	0.113619	72.1718	4.65434	7.83634	0.733234	0.221512	0.157776	1.23685	0.0345847
ΔsdhCDAB 1	4.47788	5.36859	0.602256	5.29864	23.6801	22.4203	1.40322	10.705	14.3359	19.8124	3.41513	8.86094	3.54314	0.433708	0.77951	8.15397	3.45283	0.402855	2.38008	1.82372	74.5382	18.3525	6.69645	2.77086	1.09913	0.731596	0.205184	0.907286	45.5526	2.21852	0.103739	0.440072	0.328222	0.548515	4.95149	0.177358	100	231.708	0.644244	0.106884	0.0886324	94.2453	5.71633	13.0807	6.43262	0.537752	0.45962	1.40551	0.0387797
ΔsdhCDAB 2	2.24463	3.71895	0.537702	5.51065	16.5779	16.0218	1.18425	7.336	14.0933	10.4922	5.88289	8.33235	2.22245	0.247477	0.596862	8.15881	2.2567	0.257464	1.80726	0.620479	31.8	6.9572	3.11564	2.08364	0.463395	0.479309	0.129272	0.800867	8.69685	0.541547	0.026509	0.311542	0.1766	0.424405	4.85552	0.107919	100	257.832	0.443697	0.0647032	0.0664619	94.7222	6.33897	15.2164	11.2323	0.697323	0.191798	1.37429	0.0600939
ΔsdhCDAB 3	2.89475	3.34752	0.529148	3.52115	18.7907	17.5334	1.15746	8.0377	8.45702	9.13044	2.59999	5.81135	1.85527	0.209726	0.606978	6.35936	2.37525	0.238309	2.39906	0.62752	30.4448	8.57059	3.35248	1.43056	0.246696	0.438463	0.0860227	0.721555	8.06386	0.546519	0.0384107	0.21139	0.280044	0.469567	3.18378	0.122417	100	238.22	0.566556	0.0579796	0.0519949	86.7555	5.48487	13.1996	10.1912	0.531909	0.307797	1.00543	0.0566479
ΔsdhCDAB 4	3.6824	3.48669	0.569666	4.68696	18.7696	17.9555	1.20055	7.67899	13.9189	10.6635	3.46056	7.09066	1.88288	0.256522	0.558576	6.66901	2.63559	0.196419	1.71882	0.888863	35.8821	9.66571	3.81869	1.62476	0.624473	0.363709	0.0711319	0.766048	13.3344	0.691927	0.0647131	0.285776	0.237884	0.348171	3.4182	0.136058	100	239.014	0.9041	0.0662123	0.0578016	81.8558	4.93869	14.1672	13.3346	0.802536	0.42414	0.88535	0.0372374
ΔsdhCDAB 5	3.66746	5.24121	0.483565	4.25015	21.9476	21.5756	1.27698	9.77533	9.73812	11.8906	3.40841	6.82081	2.08646	0.128468	0.454897	6.07944	2.77087	0.192781	2.63412	1.15993	29.9157	8.72608	3.47192	1.37662	0.282011	0.359271	0.0750457	0.908236	6.36445	0.529161	0.0431812	0.287378	0.206028	0.464444	3.70045	0.148372	100	245.542	0.381828	0.0868234	0.0543465	81.7244	4.87959	13.0927	11.2487	0.606916	0.234632	0.93088	0.0454462
ΔsdhCDAB 6	3.51285	2.70771	0.425053	4.12436	20.2533	20.9896	1.42686	9.42926	14.4015	10.1276	4.38138	7.14689	2.05814	0.287476	0.478567	7.35581	2.55209	0.19077	1.46206	0.774821	35.4621	8.35313	3.59423	1.82778	0.605306	0.377583	0.0771114	0.584862	10.4245	0.826858	0.0346231	0.338526	0.199295	0.409632	4.13909	0.109613	100	223.67	0.356337	0.0568639	0.0555113	86.3061	5.2027	12.7882	7.3694	0.420239	0.228857	0.839347	0.0444005
Δmdh 1	0.358742	1.59847	0.343751	1.78971	37.2528	41.0201	1.31179	17.4955	6.48386	2.11569	1.33229	6.68166	3.151	0.511704	0.77041	6.73658	3.02757	0.153963	2.03042	4.78659	100.021	23.6712	3.49443	2.03839	0.422798	0.162721	0.0701501	0.396706	65.2137	4.173	0.0513309	0.247551	0.59433	0.74929	3.65459	0.0868097	100	47.7549	0.0928277	0.0674103	0.114875	73.8169	2.51188	2.7174	2.78323	0.160426	0.784181	0.375176	0.0628839
Δmdh 2	1.20404	1.74755	0.608885	3.15064	43.161	40.1404	1.35443	18.4154	19.7395	5.22113	3.78185	10.1758	9.44742	1.01617	0.993457	10.206	5.82296	0.452391	14.4957	5.7882	169.766	35.1774	3.01964	2.77169	2.68036	0.504672	0.179688	1.04112	126.133	4.76706	0.0409867	0.348933	1.54743	0.914274	5.39321	0.109732	100	110.211	0.182261	0.0907163	0.0893802	102.363	6.53849	8.95866	4.25107	0.263187	2.0387	0.752162	0.0399537
Δmdh 3	1.94391	1.59091	0.431188	2.63335	32.2867	31.1154	1.40151	14.0006	10.9151	4.06026	4.53696	6.27422	3.30101	0.488796	0.63947	7.70496	2.14169	0.259086	3.948	2.56654	80.9185	17.6092	2.07524	2.2401	0.643191	0.469816	0.202243	1.02909	40.5518	1.87156	0.0881754	0.248782	0.55657	0.329696	4.55164	0.143468	100	108.071	0.534497	0.0651816	0.0628591	80.3756	6.65541	15.4495	1.91871	0.160727	0.617388	1.253	0.0956282
Δmdh 4	2.23487	1.89373	0.470284	2.79714	33.9054	33.5209	1.52251	14.17	13.6918	4.58334	3.74319	6.38114	3.60066	0.430158	0.893908	7.85529	2.8682	0.303404	3.08589	3.754	97.9567	21.7293	2.42296	2.15034	1.41848	0.459995	0.153168	0.865335	58.5968	2.70568	0.0285046	0.221419	0.706066	0.475153	3.89074	0.11157	100	88.2038	0.43472	0.0426334	0.112509	80.2459	6.20411	17.1635	2.93873	0.14585	1.32985	0.767072	0.0779638
Δmdh 5	2.61587	2.12777	0.38564	3.77652	31.369	28.0118	1.18679	11.7974	10.5994	8.00072	4.00929	6.8022	5.7348	0.890787	1.12225	8.57382	3.24225	0.41713	8.09715	3.90612	122.215	28.1064	3.29455	2.20983	1.74298	0.801192	0.373216	2.22282	88.1584	3.00477	0.0796905	0.204547	0.783095	0.390478	3.29281	0.12027	100	111.052	0.451914	0.0935954	0.105208	86.2449	10.1011	35.1348	7.24489	0.450196	3.37792	1.42249	0.160023
Δmdh 6	1.63901	2.38968	0.389603	3.41144	32.8008	31.2944	1.30305	13.7991	9.79189	3.55126	2.55254	5.66385	2.76825	0.794972	0.908548	7.53299	1.75384	0.28264	2.21693	3.12051	90.2152	18.1341	2.35653	2.08762	0.937739	0.37848	0.223645	0.875063	50.7822	2.51274	0.0582696	0.17976	0.536546	0.564941	4.17738	0.0923847	100	111.47	0.488236	0.0589032	0.0644452	83.9078	5.44827	12.4861	4.45659	0.179671	0.89241	1.07275	0.0778889
ΔacnAB 1	0.576825	1.33529	0.326665	8.42974	7.25535	7.08656	0.343383	2.60212	11.1181	0.619888	1.18131	3.16886	0.835515	0.0528563	0.127876	2.65855	0.327583	0.0647873	0.657539	0.028755	6.69592	0.351461	0.322208	0.0296536	0.0125463	0.160893	0.00898162	0.104803	0.01672	0.0124857	0.0141768	0.0474311	0.0124683	0.680449	3.23053	0.0721251	100	57.3139	0.0731195	2.18913	0.0980861	29.5159	0.771269	1.48802	0.0215321	0.0681704	5.68736	101.43	5.30256
ΔacnAB 2	0.437684	1.52685	0.300408	8.81377	6.41695	6.38084	0.570872	2.763	11.7658	0.634464	1.9801	3.71653	0.905754	0.0417084	0.141721	3.08715	0.497409	0.0786921	0.786614	0.0376737	6.64591	0.498868	0.505916	0.0178353	0.00597423	0.142511	0.0105101	0.203704	0.0108367	0.0169227	0.0145955	0.0430754	0.0169803	0.706249	4.9442	0.0771043	100	63.8723	0.0612882	2.41356	0.128968	45.2848	1.083	3.1637	0.0283153	0.0759132	5.19237	101.317	5.24733
ΔacnAB 3	0.478155	1.45109	0.363417	14.6202	9.19321	10.0001	0.533767	3.60287	20.869	0.81315	1.69677	3.7497	1.01063	0.0385837	0.163745	3.12198	0.417661	0.0901852	1.31061	0.0550817	8.06018	0.904357	0.501387	0.021502	0.0158164	0.137534	0.0155471	0.359421	0.0227934	0.0185094	0.030635	0.0593683	0.0188507	0.949063	3.67122	0.0814617	100	74.9357	0.0957034	2.40248	0.0953333	50.2012	1.40022	4.77789	0.0962512	0.0564633	6.41025	125.927	6.92318
ΔacnAB 4	0.634245	1.53019	0.407263	5.30405	3.71349	3.24867	0.267504	1.138	9.28938	0.802886	1.58656	2.96129	0.849413	0.00928537	0.0810552	1.64187	0.419332	0.0539886	0.550144	0.0163656	3.48262	0.192349	0.448079	0.0229028	0.0215488	0.143698	0.0256741	0.0473425	0.0136099	0.0207763	0.0146026	0.031467	0.00941534	0.504634	5.48693	0.130125	100	41.7221	0.0269209	2.11675	0.0872422	26.8579	0.430015	0.771555	0.0372771	0.0561429	3.91775	82.3112	4.44617
ΔacnAB 5	0.406176	1.4295	0.361946	10.6311	8.31218	7.91544	0.336672	3.23958	14.5263	0.641999	1.42916	2.93099	0.953605	0.00997658	0.0996545	2.18381	0.403529	0.0771692	0.929722	0.0387241	7.68137	0.431743	0.423835	0.0265574	0.0224422	0.113455	0.0140873	0.239588	0.00885686	0.00996437	0.0134857	0.0341152	0.0107491	0.797627	3.564	0.121784	100	72.9686	0.0504612	2.77656	0.140049	52.9995	1.51876	3.61679	0.0438799	0.0568652	6.4934	126.676	6.87545
ΔglgA 1	0.588008	1.90307	0.400224	1.6248	20.2073	19.9719	0.491758	9.56291	6.33035	1.99389	1.71292	5.3878	1.33957	0.0986353	0.604036	4.60137	1.31892	0.11677	0.51858	2.24598	74.4967	14.6071	5.75079	1.35958	0.183475	0.159769	0.0991379	0.145718	40.2573	2.00049	0.0864254	0.179973	0.147115	0.817154	5.88781	0.0905013	100	36.1078	0.164776	0.270459	0.174738	62.6551	1.63704	2.83424	2.68047	0.181879	0.159039	1.767	0.205866
ΔglgA 2	0.894493	1.89057	0.361559	1.56867	17.6182	11.9661	0.407645	5.99369	4.8784	2.58582	1.94904	7.2608	1.70489	0.133404	0.393482	6.0247	1.25354	0.178878	0.610231	2.07674	91.0998	16.0227	5.88235	1.78911	0.193794	0.337943	0.188876	0.35771	60.6364	1.84152	0.0796526	0.199165	0.239346	0.630144	5.42838	0.079633	100	27.7319	0.124208	0.238491	0.140877	62.0209	2.17058	3.67207	3.00614	0.162096	0.397517	1.82345	0.236644
ΔglgA 3	0.52003	1.53332	0.341157	1.25019	14.1093	8.31448	0.193627	3.52056	4.56976	2.97278	1.48696	5.41502	1.67973	0.0863547	0.351959	4.45741	1.0968	0.114902	0.868162	1.7885	103.589	17.0074	4.8742	1.1075	0.215489	0.476452	0.169367	0.322969	76.2813	1.27126	0.0633126	0.22098	0.244395	0.497325	3.16175	0.0808967	100	28.2898	0.121886	0.164639	0.109849	61.6638	1.89031	5.01133	2.7599	0.12401	0.66054	2.06975	0.195165
ΔglgA 4	1.32999	1.20288	0.354963	1.88213	19.4288	12.22	0.375524	5.51187	7.62618	3.6411	2.63814	8.3624	2.58135	0.358273	0.684617	7.18187	1.35142	0.163592	0.972473	3.64665	154.216	26.2194	6.95651	1.86979	0.91187	0.619849	0.334614	0.644689	132.274	2.09885	0.093796	0.186912	0.406485	0.667573	4.94551	0.0892183	100	31.116	0.185816	0.137347	0.0905633	75.5176	4.05521	8.58487	6.30616	0.205082	1.84515	2.6895	0.237902
ΔglgA 5	2.446	4.01372	0.466051	4.39501	9.92194	5.44813	0.326713	2.94058	12.0865	3.7073	3.3615	10.5719	1.5796	0.187914	0.491683	7.11468	1.44053	0.111656	0.400526	1.1224	65.2451	7.31833	2.96778	1.96746	0.147811	0.438891	0.297351	0.109738	32.4628	0.761701	0.0611658	0.119455	0.0799035	0.693827	11.5991	0.0972094	100	32.582	0.0597684	0.113564	0.112523	53.0951	0.774477	0.922706	1.77511	0.10578	0.19574	0.919246	0.146205
ΔglgA 6	0.350352	1.16066	0.360069	0.907666	19.5907	12.5834	0.292658	5.92306	3.33826	2.52184	1.68939	6.29964	2.19371	0.201001	0.516736	7.88509	1.16165	0.159376	0.662774	3.21331	127.996	25.064	5.39578	2.0451	0.32056	0.431881	0.100812	0.77979	101.706	2.02571	0.100614	0.209394	0.270882	0.577657	2.91884	0.0982057	100	26.2356	0.0832092	0.0976077	0.109696	72.4	3.3424	6.42235	3.26076	0.16505	1.02286	1.61679	0.236808
ΔfumABC ΔglgA 1	1.05582	1.69727	0.436637	4.31094	6.19789	5.86776	0.634305	2.6893	12.6685	2.98292	2.45504	5.22413	207.011	0.027585	0.340252	5.40452	0.619436	0.0892451	1.35887	0.316533	49.7467	76.0537	6.35864	0.893537	0.0399172	0.203519	0.108375	0.668793	7.02418	0.0460145	0.0313595	0.106035	0.0491945	0.947407	4.48527	0.0740876	100	149.398	0.0494624	0.0644729	0.104786	71.7072	2.37765	5.30963	0.149205	0.0858246	0.173944	0.814481	0.995439
ΔfumABC ΔglgA 2	1.69375	3.58135	0.400833	6.54922	9.01752	7.09301	0.919918	3.46449	13.5755	4.94328	1.42176	6.48028	212.605	0.207143	0.565186	7.19514	0.695063	0.0787998	1.52274	0.523912	71.838	72.9444	5.04118	1.75049	0.0790022	0.186794	0.137708	0.297576	18.0677	0.244712	0.0322185	0.160813	0.0847683	0.755174	5.03989	0.110294	100	151.738	0.0669877	0.0633729	0.0917556	78.6807	1.72722	2.44403	0.281427	0.118409	0.140356	1.09228	1.26982
ΔfumABC ΔglgA 3	0.679915	1.95818	0.415312	4.2732	4.57831	3.70462	0.372155	1.49649	11.1792	1.73003	1.81125	6.08925	259.049	0.0450808	0.324943	6.51942	0.570795	0.0751536	0.545619	0.184486	54.5247	35.4519	3.81498	1.26073	0.0255092	0.149523	0.0569561	0.409078	4.94384	0.0485025	0.0193005	0.153938	0.0811309	0.54793	4.08168	0.0824717	100	108.078	0.0395701	0.0476637	0.0729783	79.9588	2.24082	4.68901	0.118059	0.0642998	0.189336	0.98306	1.23796
ΔfumABC ΔglgA 4	2.12539	3.92362	0.319615	4.567	3.14114	2.45928	0.366028	1.03103	10.0121	3.25027	1.13059	5.33672	127.487	0.0424958	0.207593	4.57473	0.491459	0.0770271	0.871085	0.133893	33.5847	18.8657	2.8616	0.582998	0.00807957	0.207676	0.131286	0.0870185	2.04568	0.0304633	0.0281879	0.133635	0.0567809	0.484004	4.82006	0.0758545	100	77.4546	0.0406226	0.0233024	0.106864	50.9226	0.550829	0.605452	0.0582257	0.0479211	0.0698855	0.303313	0.580478
ΔfumABC ΔglgA 5	0.991419	2.21991	0.47049	6.50892	11.8705	9.60462	0.82693	4.07089	15.4753	3.81098	3.25029	6.59771	373.019	0.39941	0.671139	6.40632	0.698389	0.11543	0.949829	0.797968	102.071	122.61	5.44886	1.36245	0.0523388	0.18733	0.0884389	1.61259	33.2649	0.22307	0.0512149	0.0927983	0.0443286	0.730777	4.02011	0.0923734	100	146.722	0.0286331	0.0462721	0.120055	85.5396	4.87986	13.2524	0.360437	0.0867835	0.250902	1.56533	2.17145
ΔfumABC ΔglgA 6	0.716469	1.90688	0.364209	3.42068	5.85765	4.39115	0.406496	1.99534	9.42236	1.92874	2.48682	5.48316	176.513	0.0438544	0.264901	5.31419	0.521956	0.0677578	0.999128	0.189575	51.2493	37.0122	3.44669	0.968956	0.0175325	0.161102	0.0715543	0.64731	3.41277	0.0278423	0.0363942	0.0989598	0.0489468	0.577742	3.52106	0.0709749	100	103.075	0.025177	0.0426598	0.0682353	62.9271	2.43252	5.40007	0.0792175	0.0520717	0.116338	1.61267	0.842582
Dry weight [mg]
WT 1	7
WT 2	3.5
WT 3	4.2
WT 4	3.7
WT 5	3.5
WT 6	3.3
ΔfumABC 1	6.3
ΔfumABC 2	2.5
ΔfumABC 3	3.9
ΔfumABC 4	3
ΔgltA 1	4.8
ΔgltA 2	2
ΔgltA 3	2.3
ΔgltA 4	1.8
ΔgltA 5	3.1
ΔicdA 1	6.6
ΔicdA 2	5
ΔicdA 3	4.1
ΔicdA 4	3.6
ΔicdA 5	2.7
ΔsucAB 1	8
ΔsucAB 2	1.9
ΔsucAB 3	2.2
ΔsucAB 4	1.8
ΔsucAB 5	1.5
ΔsucCD 1	5.8
ΔsucCD 2	4.4
ΔsucCD 3	4.2
ΔsucCD 4	4.5
ΔsucCD 5	5.8
ΔsucCD 6	4.2
ΔsdhCDAB 1	4.1
ΔsdhCDAB 2	3.9
ΔsdhCDAB 3	4
ΔsdhCDAB 4	3.7
ΔsdhCDAB 5	4.2
ΔsdhCDAB 6	3.9
Δmdh 1	3.4
Δmdh 2	5.2
Δmdh 3	3.9
Δmdh 4	3.1
Δmdh 5	4.4
Δmdh 6	4
ΔacnAB 1	1.4
ΔacnAB 2	2
ΔacnAB 3	2.5
ΔacnAB 4	1.7
ΔacnAB 5	2.4
ΔglgA 1	2.6
ΔglgA 2	3
ΔglgA 3	3.1
ΔglgA 4	3.8
ΔglgA 5	1.7
ΔglgA 6	3.9
ΔfumABC ΔglgA 1	2.7
ΔfumABC ΔglgA 2	2.7
ΔfumABC ΔglgA 3	3
ΔfumABC ΔglgA 4	2.1
ΔfumABC ΔglgA 5	3.9
ΔfumABC ΔglgA 6	2.9
Weight normalized	Pyruvate (174)	Lactate (191)	Glycolate (177)	Alanine (116)	Valine (144)	Leucine (158)	Isoleucine (158)	Proline,N,Odi-tms (142)	Glycine (174)	Succinate (247,409)	Glycerate (189,192)	Uracil (255,241)	Fumarate (245)	Serine (204)	Threonine (101)	Thymine (255)	ß-alanine (248)	Homoserine_3TMS (218)	Malate (245,307)	Methionine (176)	Pyrogultamate (230)	L-aspartatic acid_3TMS (100,188,232)	4-aminobutyrate (GABA)(174,304)	Cytosine_2TMS (240,257)	Cysteine (220)	2-hydroxyglutarate (203,247)	alpha-Ketoglutarate (198)	Phosphoenolpyruvate (369)	Glutamate (230,246)	Phenylalanine_2TMS (192)	Asparagin_4TMS_MEOX1 (216)	Xylose_MeOX1_5TMS (217,307)	Homocysteine (128,234)	Arabinose_4TMS (217,307)	Ribose (217)	Glyceraldehyde-3-P_MeOX1 (328,384)	Ribitol (217)	Putrescine (174)	Dihydroacetonphosphate_MEOX1 (400)	cis-aconitate (229)	N-acetylglucosamine_3TMS (156,274)	Glycerol-3-P (357)	Glycerate-2-P (299,315,459)	Glycerate-3-P (227,299,459)	Citrulline_Ornithine_Arginine_4TMS (142)	Shikimate (204)	Arginine-NH3_3TMS (157,256)	Citrate (257)	Isocitrate (245,319)
WT 1	0.264204	0.469855	0.0995762	0.63346	10.6469	9.35032	4.52231	0.391732	1.49746	1.67957	0.406862	1.38109	0.78554	0.051003	0.188084	0.950396	0.249644	0.0218488	0.174446	1.07071	34.2527	7.33805	2.42838	0.538975	0.102485	0.0967001	0.052663	0.408872	33.711	0.833572	0.0258437	0.0642429	0.165996	0.445102	0.573264	0.0326493	14.2857	9.07878	0.0518688	0.0469464	0.0248514	17.7419	1.51753	4.79416	0.880502	0.0830353	0.114699	0.579962	0.0187141
WT 2	0.353011	0.642654	0.165576	0.486872	6.28701	3.79763	1.30446	0.270507	2.03861	1.67621	1.13083	0.927857	1.22903	0.00474315	0.119994	1.28215	0.310046	0.0375576	0.214968	0.285024	29.2955	3.2426	0.910335	0.620451	0.0099148	0.376049	0.0880272	0.452027	11.3321	0.0561639	0.0182496	0.0660783	0.125532	0.225613	1.17127	0.0512756	28.5714	14.7626	0.121079	0.0541762	0.0823961	26.4477	2.06983	5.48617	0.799633	0.0719561	0.0587829	0.396045	0.0177658
WT 3	0.315456	0.439745	0.162734	0.426248	6.13118	3.92119	1.55838	0.229094	1.54161	1.42305	1.08233	1.29038	1.08837	0.0107229	0.133634	1.86344	0.35233	0.0356731	0.369647	0.394509	29.4662	4.3168	1.80576	0.892966	0.0164428	0.222231	0.0592282	0.402732	21.6544	0.307845	0.00425414	0.0703549	0.0295287	0.210275	1.16261	0.0290905	23.8095	12.0565	0.0993546	0.0201154	0.024316	21.2581	2.69473	4.36481	1.07662	0.0549686	0.0271219	0.595041	0.00987045
WT 4	0.217837	0.654989	0.212514	0.468276	6.22075	3.77605	1.39625	0.2044	1.86552	1.41856	0.947249	1.69834	1.3974	0.00847154	0.141383	2.66802	0.485096	0.0291257	0.260047	0.604525	40.7774	5.86589	1.96648	1.15944	0.0365558	0.446874	0.069817	0.377907	31.1685	0.306272	0.00454208	0.0611744	0.0353849	0.256756	1.68552	0.0503897	27.027	14.5516	0.0440292	0.0455937	0.0141392	23.999	1.51199	2.26366	1.49895	0.0793364	0.252923	0.571673	0.0169634
WT 5	0.440119	0.520481	0.207252	0.73081	7.78376	5.79018	2.34247	0.297106	2.22918	2.12726	1.56267	2.16236	1.09043	0.0175494	0.211867	2.42465	0.468964	0.0286422	0.263578	0.658027	35.3215	5.50975	1.63435	1.13847	0.0189989	0.226719	0.083422	0.354144	20.6012	0.416233	0.0140644	0.0676876	0.0922304	0.36069	2.02013	0.0550964	28.5714	14.8367	0.0624794	0.0394447	0.0772916	26.3813	1.70663	3.3031	1.13108	0.0652814	0.178574	0.604505	0.0239934
WT 6	0.226453	0.856798	0.1623	0.602141	6.52347	4.3371	2.01312	0.267272	2.07112	1.12017	1.65185	1.67446	0.923181	0.00678582	0.127551	3.14215	0.417016	0.0484221	0.451433	0.37829	26.2972	4.36923	1.30215	1.40491	0.0108254	0.161059	0.0541815	0.545655	10.069	0.153135	0.008395	0.0658115	0.0603414	0.355216	2.27333	0.060935	30.303	14.4354	0.106468	0.0563534	0.0102733	27.9251	2.23265	4.23603	0.684161	0.0623491	0.149995	0.561494	0.0160325
ΔfumABC 1	0.57021	0.563012	0.116777	2.3829	3.18352	2.95235	1.14039	0.335458	4.13106	1.79389	0.726148	0.752438	112.712	0.0249679	0.131421	2.13044	0.168202	0.0164127	0.766884	0.270407	35.1744	61.4766	3.99506	0.562063	0.0427457	0.058905	0.110641	0.521645	27.9222	0.170043	0.00324416	0.0356966	0.0997017	0.255196	0.721375	0.0224945	15.873	38.1194	0.0378477	0.0190776	0.0154757	20.6247	2.26425	5.31753	0.139216	0.0632892	0.0609136	0.317863	0.0104184
ΔfumABC 2	0.391664	0.753225	0.228744	2.04809	4.10225	2.81346	1.0988	0.169101	5.49907	1.08855	1.02219	0.932812	113.856	0.00588253	0.0577863	2.20711	0.256628	0.0285236	0.245993	0.116816	34.66	41.7973	1.9511	0.640791	0.00671505	0.064521	0.0561611	0.286737	10.2544	0.0603126	0.00551472	0.0434378	0.0299121	0.241397	1.69044	0.0433559	40	53.1232	0.0252635	0.0329352	0.0453854	34.4514	1.36715	1.68275	0.155778	0.0463341	0.0949844	0.50969	0.00525651
ΔfumABC 3	0.478312	0.700138	0.171784	2.0597	4.19789	3.04159	1.20101	0.185212	4.58926	1.06573	1.12081	0.957626	143.716	0.0151254	0.124595	2.84122	0.212679	0.0175923	0.329621	0.211463	42.2736	58.406	2.33947	0.77165	0.0237723	0.0438545	0.0499057	0.764917	27.2868	0.151692	0.00489965	0.0209425	0.0423647	0.247765	1.08438	0.0320989	25.641	44.5191	0.0267532	0.0313961	0.0148301	26.0409	2.8294	9.08477	0.29102	0.0643227	0.137655	0.80433	0.0185741
ΔfumABC 4	0.326338	0.668536	0.291458	2.51743	4.87401	3.01289	1.33114	0.306667	6.28306	2.04471	0.650216	1.2152	129.711	0.00789633	0.250156	2.11234	0.245807	0.0209189	0.334954	0.278428	43.4656	61.2444	2.67424	0.748567	0.0118511	0.0758383	0.054029	0.237912	23.4348	0.0696584	0.00453567	0.0417002	0.0438931	0.296635	1.37071	0.0499468	33.3333	52.8759	0.0326698	0.031548	0	35.2434	1.64679	1.53935	0.206434	0.048424	0.136953	0.545454	0.00626735
ΔgltA 1	0.165665	0.624484	0.141416	2.86606	11.2147	9.22468	0.541443	4.99076	3.2683	2.33047	1.49659	1.57386	0.844063	0.0349658	0.154559	2.27879	0.303692	0.0305601	3.66237	0.701563	14.187	6.66148	1.72513	0.41707	0.146735	0.235665	0.0351485	0.561928	5.52907	0.851886	0.0195988	0.0898787	0.118711	0.705445	1.16383	0.0295385	20.8333	30.4866	0.0644755	0.00642285	0.0142256	17.5004	3.02791	8.88507	0.185694	0.0470435	0.0761962	0.36349	0.00819287
ΔgltA 2	0.246584	1.5672	0.306737	1.68517	6.64429	4.55496	0.266775	2.16635	5.05451	0.999121	1.77991	1.2241	0.888124	0.0056079	0.0309705	1.42725	0.468807	0.0262935	1.19082	0.348425	3.37352	0.340072	0.242431	0.200617	0.0062737	0.178976	0.0212274	0.217518	0.0449983	0.00420148	0.00913642	0.0807875	0.0174875	0.39307	2.43247	0.0625799	50	28.6578	0.0233477	0.0168977	0.0144239	15.5253	0.887419	1.47007	0.111808	0.061335	0.0539132	0.107665	0.00834419
ΔgltA 3	0.43526	1.22287	0.258628	0.922073	5.56376	4.24839	0.286434	2.33958	4.07239	1.68725	2.42531	1.50494	1.16492	0.00599621	0.0561601	2.49706	0.60104	0.0279103	1.61831	0.270303	9.7094	1.42788	0.995776	0.600429	0.00874566	0.173068	0.0320453	0.300863	0.121186	0.0063475	0.0147773	0.0654706	0.0115052	0.520852	2.60342	0.0501716	43.4783	30.7068	0.0497497	0.0292435	0.0373826	24.1249	1.75983	2.98108	0.142242	0.0607701	0.0606403	0.272495	0.0112717
ΔgltA 4	0.329809	2.82529	0.411574	3.00532	8.39087	5.70429	0.260008	2.58692	7.17661	0.966141	2.3034	1.67738	1.18142	0.0120453	0.0474654	2.05007	0.708781	0.0358234	1.68688	0.335293	3.79527	0.680159	0.436815	0.229552	0.0061824	0.233925	0.0107345	0.241115	0.056888	0.00590521	0.0128355	0.0731263	0.0400738	0.61958	3.63022	0.060083	55.5556	40.2581	0.0163525	0.0299901	0.0217132	17.3699	0.996875	1.30833	0.149933	0.0657657	0.0844087	0.131515	0.0067572
ΔgltA 5	0.301859	0.817503	0.207605	0.620651	4.32315	3.90511	0.170171	1.83249	4.09287	1.67008	1.94325	1.40911	0.862584	0.0104481	0.0546502	2.28434	0.493195	0.0324593	1.40905	0.16286	12.8408	2.40825	0.891562	0.497723	0.0182753	0.167771	0.0665266	0.426481	1.32422	0.00481353	0.00756854	0.0519389	0.0224188	0.606369	1.8474	0.0380312	32.2581	30.1441	0.0732344	0.0185606	0.0118817	22.7978	1.91289	4.03034	0.301399	0.0555497	0.046284	0.119757	0.00736159
ΔicdA 1	0.3278	0.202722	0.189853	5.09605	3.85488	3.01253	0.187122	1.25596	7.23476	0.704881	6.7064	21.3978	0.85005	0.023562	0.107999	3.05593	1.59433	0.0112369	1.28111	0.44922	6.85906	7.92155	2.19892	0.222952	0.348098	0.104569	0.00683002	0.0223889	3.42018	0.163383	0.00487697	0.537853	0.0362111	1.51238	46.6717	0.0116519	15.1515	4.13424	0.00464422	0.695671	0.00883127	10.2686	0.5878	0.354246	0.388267	0.0934196	0.310048	8.70209	0.899952
ΔicdA 2	0.765218	0.614993	0.18897	0.516299	6.35092	5.67976	0.228543	2.43717	2.31967	1.42621	1.16102	1.27703	0.833835	0.078505	0.13132	1.79169	1.94564	0.0219691	1.42222	0.597676	7.30244	6.62545	0.946448	0.398646	0.0862876	0.426546	0.0201169	0.260284	1.3011	0.130387	0.00964571	0.0353424	0.157374	0.586987	1.22332	0.0311084	20	15.6276	0.170085	0.625724	0.0175616	17.0041	2.17853	7.63516	0.320712	0.0170718	0.861392	14.1436	3.9651
ΔicdA 3	0.902498	1.55215	0.210821	0.714544	5.47196	4.66207	0.384934	2.25983	3.38648	1.3036	1.19895	1.74144	0.964605	0.0563532	0.145117	2.23141	1.56863	0.0130974	1.6044	0.395067	8.57641	3.95217	0.427603	0.508173	0.0650584	0.177323	0.0246768	0.270609	1.24938	0.105819	0.00936325	0.0667775	0.0520108	0.648362	1.43669	0.029208	24.3902	12.0668	0.206209	0.597274	0.00740128	21.9502	1.65928	4.29199	0.246046	0.0449341	0.902178	15.3607	3.37231
ΔicdA 4	0.71536	2.21607	0.274511	0.846879	7.91681	8.85412	0.445472	3.52022	4.20546	1.38527	0.992221	2.26308	0.763832	0.139023	0.175061	3.01838	2.28288	0.0375974	0.798693	0.72836	8.2588	6.69395	0.585935	0.879191	0.112044	0.155984	0.0192325	0.134471	1.29901	0.360491	0.0138061	0.0621592	0.164558	0.922784	1.49905	0.0430747	27.7778	17.0631	0.162502	0.754888	0.0153839	21.4124	1.39593	3.66367	0.453621	0.0486109	0.839727	14.889	3.28383
ΔicdA 5	1.04162	1.19409	0.317178	0.814577	8.53902	9.15265	0.549161	3.77598	5.11122	1.33286	1.75725	2.87646	0.953815	0.112636	0.225513	3.46497	1.99571	0.0549397	1.50186	0.555108	9.08147	4.91643	0.773043	0.877286	0.117578	0.163742	0.0216849	0.255027	0.857888	0.276644	0.0198172	0.0794559	0.0765735	1.12918	2.20686	0.0410623	37.037	24.7321	0.165392	0.929956	0.0200317	26.4437	2.15494	5.36928	0.378978	0.0708581	0.848996	20.1917	4.53837
ΔsucAB 1	0.521859	0.230125	0.0721417	1.40518	3.30497	2.19323	0.257901	1.1461	4.26138	0.434084	0.300167	0.81878	0.288275	0.453745	0.639274	1.43129	0.0483575	0.0283402	0.482356	0.324001	52.5853	2.26804	0.18182	0.275193	0.0312489	0.691254	3.48074	0.178134	40.218	0.396472	0.00991823	0.0256214	0.114045	0.105899	0.433105	0.0134919	12.5	28.3995	0.0756467	0.0342599	0.021834	13.0409	0.861774	1.98984	0.135172	0.0374296	0.16258	1.70228	0.0241697
ΔsucAB 2	0.251698	0.891373	0.2545	1.34827	3.92109	1.25338	0.169376	0.845147	6.60041	0.169483	1.02904	1.98135	0.465204	0.0678457	0.299874	2.72446	0.270301	0.0373327	0.325614	0.160536	59.7782	2.50048	0.146377	0.54424	0.00902367	0.952219	5.18248	0.17693	33.4521	0.109298	0.018367	0.0483066	0.0427282	0.187013	2.1571	0.0448103	52.6316	66.7262	0.0187898	0.0491093	0.0784941	30.2205	0.699509	1.22439	0.110309	0.0444378	0.178528	1.66796	0.00704295
ΔsucAB 3	0.205327	0.721556	0.195112	1.34313	3.78441	1.17295	0.134104	0.803331	8.00942	0.181429	0.838314	1.84012	0.409114	0.0611644	0.209916	2.25594	0.326788	0.0457399	0.329225	0.164236	68.2185	3.04881	0.134162	0.582589	0.00526468	0.742813	5.61724	0.0601532	46.3541	0.147842	0.0134237	0.0517613	0.0380805	0.107021	2.4445	0.0345152	45.4545	63.6611	0.0137311	0.0499856	0.0444255	18.9073	0.268449	0.506524	0.109285	0.0401833	0.163849	1.24181	0.00771988
ΔsucAB 4	0.520051	0.939203	0.32704	1.73536	5.12576	1.48932	0.226939	1.08151	8.13572	0.609256	0.877124	1.94329	0.652311	0.0889043	0.394643	2.14757	0.310643	0.0417864	0.536673	0.228729	80.2807	3.47858	0.196309	0.548839	0.00841897	1.26709	4.67229	0.112773	44.7895	0.25736	0.0116886	0.0535618	0.0465449	0.150942	2.17326	0.0501206	55.5556	68.3065	0.0420592	0.0399932	0.0790395	29.6479	0.554235	0.77787	0.145736	0.060847	0.155526	1.29574	0.0216092
ΔsucAB 5	1.30144	1.1119	0.311581	1.8562	2.44493	0.61617	0.134927	0.422452	6.16621	0.917352	0.828906	1.61613	0.524504	0.0230096	0.150368	1.63005	0.359372	0.0429489	0.234387	0.0652216	31.5125	1.32248	0.210421	0.307901	0.00461399	1.13875	3.71777	0.0339596	5.67826	0.018891	0.00806469	0.0937739	0.0422178	0.108791	3.21623	0.0857919	66.6667	45.6757	0.0531827	0.0399838	0.0727942	21.4106	0.257583	0.246009	0.0602461	0.0735529	0.0683243	0.683206	0.0172089
ΔsucCD 1	0.499272	0.485167	0.106711	0.713242	8.50886	7.88727	0.281469	3.37223	1.97994	1.31217	0.683731	1.26629	0.692405	0.371977	0.222305	1.56854	0.619749	0.0402494	0.398666	0.729604	15.2985	7.17974	0.718542	0.364749	0.407083	0.388472	0.0429719	0.307074	6.43543	0.588748	0.0163306	0.0675652	0.0941675	0.170134	0.712967	0.0262676	17.2414	16.476	0.106703	0.0151168	0.0201935	17.1671	1.76974	5.03427	0.214093	0.0626189	0.0443288	0.369461	0.00880508
ΔsucCD 2	0.607962	0.876886	0.114772	0.648442	6.99331	6.5564	0.245944	2.90546	1.53737	1.18542	0.646371	1.26724	0.585486	0.277422	0.197956	1.57813	0.547701	0.0486825	0.399476	0.352333	13.5197	4.51665	0.459371	0.367819	0.101163	0.463464	0.0397718	0.224131	3.90049	0.331139	0.0184933	0.0795353	0.0988178	0.129102	0.993241	0.0296635	22.7273	16.3535	0.108634	0.0295046	0.0284137	19.1047	1.54043	2.8088	0.161882	0.0337333	0.0453508	0.419705	0.0166687
ΔsucCD 3	0.801869	1.58612	0.11903	0.63955	6.44504	4.81425	0.213547	2.1758	2.28167	1.56531	0.622671	1.31867	0.695486	0.190282	0.173575	1.72326	0.634007	0.0437869	0.419947	0.353682	16.0514	5.53759	0.756223	0.412702	0.169376	0.801935	0.0573305	0.217851	5.1306	0.223172	0.0199473	0.0823474	0.0859062	0.103413	0.765517	0.0385052	23.8095	14.4701	0.180837	0.0245576	0.0242882	21.181	1.93935	4.45783	0.190166	0.0400978	0.0407892	0.346698	0.0145705
ΔsucCD 4	0.622853	0.91614	0.105745	0.498815	8.60074	7.34794	0.354597	3.38363	1.78147	1.27754	0.645796	1.38905	0.832315	0.254728	0.231254	1.74108	0.752659	0.0603259	0.447467	0.733315	17.6238	9.08648	0.779896	0.49273	0.155877	0.544241	0.0363943	0.27466	5.93699	0.506342	0.0189304	0.100609	0.123952	0.123499	0.912896	0.0372385	22.2222	15.7767	0.119889	0.0208845	0.0349821	20.6827	1.7378	3.37736	0.276928	0.0842421	0.0307687	0.304778	0.0136678
ΔsucCD 5	0.247066	1.03809	0.0865976	1.35451	6.52496	5.37364	0.205179	2.34137	3.08142	1.59898	1.98559	1.28568	0.631797	0.26212	0.17695	1.46433	0.596167	0.0333622	0.336981	0.431349	13.1713	5.50601	0.707551	0.311211	0.393307	0.616231	0.0463152	0.251608	4.95207	0.42177	0.0228222	0.0900908	0.141917	0.104583	0.98631	0.0216241	17.2414	13.44	0.0825118	0.0192076	0.0303591	15.9651	1.82108	5.12865	0.272237	0.0649669	0.037528	0.374488	0.00789384
ΔsucCD 6	0.622272	0.768129	0.136417	0.829055	5.27465	4.55187	0.235888	2.11442	1.91938	1.32003	0.825143	1.43181	0.527089	0.0914172	0.179757	1.89849	0.437772	0.0350141	0.304802	0.206069	12.1208	3.07111	0.424907	0.412384	0.0676955	0.316343	0.0538914	0.203184	2.27454	0.118973	0.0124447	0.0590578	0.051217	0.10708	1.22227	0.0260078	23.8095	16.2654	0.0742311	0.0169044	0.0270521	17.1838	1.10818	1.8658	0.17458	0.052741	0.0375658	0.294489	0.00823445
ΔsdhCDAB 1	1.09217	1.30941	0.146892	1.29235	5.77564	5.46837	0.342249	2.61098	3.49656	4.8323	0.832958	2.1612	0.864181	0.105782	0.190124	1.98877	0.842154	0.0982573	0.580507	0.44481	18.1801	4.47622	1.63328	0.67582	0.268081	0.178438	0.0500448	0.221289	11.1104	0.541101	0.0253022	0.107335	0.0800542	0.133784	1.20768	0.0432581	24.3902	56.5142	0.157133	0.0260694	0.0216177	22.9867	1.39423	3.19042	1.56893	0.131159	0.112102	0.342808	0.00945847
ΔsdhCDAB 2	0.575547	0.953577	0.137872	1.41299	4.25075	4.10816	0.303653	1.88103	3.61367	2.6903	1.50843	2.1365	0.569858	0.0634557	0.153041	2.092	0.578642	0.0660165	0.463399	0.159097	8.15386	1.7839	0.798882	0.534268	0.118819	0.1229	0.0331467	0.20535	2.22996	0.138858	0.00679717	0.0798826	0.0452821	0.108822	1.245	0.0276716	25.641	66.1107	0.113768	0.0165906	0.0170415	24.2878	1.62538	3.90163	2.88009	0.178801	0.0491791	0.352382	0.0154087
ΔsdhCDAB 3	0.723688	0.83688	0.132287	0.880288	4.69767	4.38335	0.289365	2.00942	2.11425	2.28261	0.649997	1.45284	0.463818	0.0524315	0.151745	1.58984	0.593812	0.0595773	0.599764	0.15688	7.61119	2.14265	0.838121	0.35764	0.061674	0.109616	0.0215057	0.180389	2.01597	0.13663	0.00960267	0.0528475	0.0700111	0.117392	0.795945	0.0306043	25	59.555	0.141639	0.0144949	0.0129987	21.6889	1.37122	3.29991	2.54781	0.132977	0.0769492	0.251358	0.014162
ΔsdhCDAB 4	0.995244	0.942348	0.153964	1.26675	5.07287	4.85284	0.324473	2.0754	3.76185	2.88202	0.935287	1.9164	0.508887	0.0693304	0.150967	1.80243	0.712321	0.0530862	0.464546	0.240233	9.69787	2.61235	1.03208	0.439125	0.168776	0.0982997	0.0192248	0.20704	3.6039	0.187007	0.01749	0.0772368	0.0642929	0.0941003	0.923837	0.0367725	27.027	64.5985	0.244351	0.0178952	0.0156221	22.1232	1.33478	3.82897	3.60394	0.216902	0.114632	0.239284	0.0100642
ΔsdhCDAB 5	0.873205	1.24791	0.115135	1.01194	5.22562	5.13704	0.304042	2.32746	2.3186	2.8311	0.811526	1.624	0.496775	0.0305875	0.108309	1.44749	0.659731	0.0459003	0.627171	0.276174	7.12278	2.07764	0.826648	0.327766	0.0671456	0.0855406	0.017868	0.216247	1.51534	0.125991	0.0102812	0.0684232	0.0490542	0.110582	0.881059	0.0353267	23.8095	58.4623	0.0909114	0.0206722	0.0129397	19.4582	1.16181	3.1173	2.67827	0.144504	0.0558647	0.221638	0.0108205
ΔsdhCDAB 6	0.900731	0.694286	0.108988	1.05753	5.19315	5.38195	0.365862	2.41776	3.6927	2.59683	1.12343	1.83254	0.527729	0.0737118	0.12271	1.88611	0.654381	0.0489154	0.374888	0.198672	9.09284	2.14183	0.921598	0.46866	0.155207	0.0968161	0.0197721	0.149965	2.67296	0.212015	0.00887771	0.0868016	0.0511012	0.105034	1.06131	0.0281059	25.641	57.3512	0.0913684	0.0145805	0.0142337	22.1298	1.33403	3.27903	1.88959	0.107754	0.0586814	0.215217	0.0113848
Δmdh 1	0.105512	0.470137	0.101103	0.526385	10.9567	12.0647	0.385821	5.14574	1.90702	0.622263	0.391851	1.96519	0.926764	0.150501	0.226591	1.98135	0.890461	0.0452833	0.597182	1.40782	29.418	6.96212	1.02777	0.599527	0.124352	0.0478591	0.0206324	0.116678	19.1805	1.22735	0.0150973	0.0728092	0.174803	0.220379	1.07488	0.0255323	29.4118	14.0456	0.0273023	0.0198266	0.0337869	21.7109	0.73879	0.799236	0.818596	0.0471842	0.230641	0.110346	0.0184953
Δmdh 2	0.231545	0.336067	0.117093	0.605892	8.3002	7.71931	0.260468	3.54142	3.79606	1.00406	0.727279	1.95688	1.81681	0.195417	0.191049	1.96269	1.1198	0.0869982	2.78764	1.11311	32.6474	6.76489	0.5807	0.533018	0.515453	0.0970523	0.0345554	0.200216	24.2563	0.916743	0.00788205	0.0671025	0.297583	0.175822	1.03716	0.0211024	19.2308	21.1944	0.0350502	0.0174454	0.0171885	19.6852	1.2574	1.72282	0.817513	0.0506129	0.392058	0.144647	0.0076834
Δmdh 3	0.498438	0.407927	0.110561	0.675217	8.27865	7.97831	0.359362	3.5899	2.79873	1.04109	1.16332	1.60877	0.846412	0.125332	0.163967	1.97563	0.549152	0.0664323	1.01231	0.658086	20.7483	4.51519	0.532113	0.574385	0.164921	0.120466	0.0518571	0.263869	10.3979	0.479886	0.0226091	0.0637904	0.14271	0.0845374	1.16709	0.0367866	25.641	27.7104	0.13705	0.0167132	0.0161177	20.6091	1.70651	3.9614	0.491978	0.0412121	0.158305	0.321281	0.02452
Δmdh 4	0.720927	0.610881	0.151705	0.902304	10.9372	10.8132	0.491132	4.57098	4.41672	1.4785	1.20748	2.05843	1.1615	0.138761	0.288357	2.53396	0.925226	0.0978723	0.995448	1.21097	31.5989	7.00945	0.7816	0.693657	0.457575	0.148385	0.0494091	0.27914	18.9022	0.8728	0.00919505	0.0714254	0.227763	0.153275	1.25508	0.0359903	32.2581	28.4529	0.140232	0.0137527	0.0362933	25.8858	2.00133	5.53662	0.947976	0.0470484	0.428983	0.247443	0.0251496
Δmdh 5	0.594515	0.483584	0.0876455	0.8583	7.12933	6.36631	0.269725	2.68123	2.40894	1.81835	0.911203	1.54595	1.30336	0.202452	0.255058	1.9486	0.736876	0.0948024	1.84026	0.887754	27.7761	6.38781	0.748761	0.502235	0.396131	0.182089	0.0848218	0.505185	20.036	0.682902	0.0181115	0.046488	0.177976	0.0887449	0.748365	0.0273341	22.7273	25.239	0.102708	0.0212717	0.0239109	19.6011	2.2957	7.98517	1.64657	0.102317	0.76771	0.323293	0.036369
Δmdh 6	0.409752	0.597421	0.0974007	0.85286	8.2002	7.82361	0.325762	3.44979	2.44797	0.887815	0.638135	1.41596	0.692062	0.198743	0.227137	1.88325	0.43846	0.0706599	0.554233	0.780127	22.5538	4.53354	0.589134	0.521905	0.234435	0.0946199	0.0559112	0.218766	12.6955	0.628185	0.0145674	0.0449401	0.134137	0.141235	1.04435	0.0230962	25	27.8676	0.122059	0.0147258	0.0161113	20.9769	1.36207	3.12153	1.11415	0.0449178	0.223103	0.268188	0.0194722
ΔacnAB 1	0.412018	0.953776	0.233332	6.02124	5.18239	5.06183	0.245273	1.85866	7.94151	0.442777	0.843795	2.26347	0.596797	0.0377545	0.0913402	1.89896	0.233988	0.0462767	0.469671	0.0205393	4.7828	0.251043	0.230149	0.0211811	0.00896163	0.114924	0.00641544	0.0748593	0.0119429	0.00891834	0.0101263	0.0338794	0.00890593	0.486035	2.30752	0.0515179	71.4286	40.9385	0.0522282	1.56366	0.0700615	21.0828	0.550906	1.06287	0.0153801	0.0486931	4.0624	72.4503	3.78754
ΔacnAB 2	0.218842	0.763427	0.150204	4.40688	3.20847	3.19042	0.285436	1.3815	5.88289	0.317232	0.99005	1.85827	0.452877	0.0208542	0.0708606	1.54358	0.248704	0.039346	0.393307	0.0188368	3.32296	0.249434	0.252958	0.00891763	0.00298712	0.0712555	0.00525505	0.101852	0.00541837	0.00846136	0.00729776	0.0215377	0.00849015	0.353124	2.4721	0.0385522	50	31.9362	0.0306441	1.20678	0.0644841	22.6424	0.541499	1.58185	0.0141577	0.0379566	2.59618	50.6587	2.62366
ΔacnAB 3	0.191262	0.580434	0.145367	5.84808	3.67728	4.00002	0.213507	1.44115	8.34762	0.32526	0.678709	1.49988	0.404252	0.0154335	0.0654978	1.24879	0.167064	0.0360741	0.524245	0.0220327	3.22407	0.361743	0.200555	0.00860081	0.00632654	0.0550136	0.00621885	0.143768	0.00911736	0.00740377	0.012254	0.0237473	0.0075403	0.379625	1.46849	0.0325847	40	29.9743	0.0382814	0.960993	0.0381333	20.0805	0.560089	1.91116	0.0385005	0.0225853	2.5641	50.3709	2.76927
ΔacnAB 4	0.373086	0.900109	0.239567	3.12003	2.18441	1.91098	0.157355	0.669411	5.46434	0.472286	0.933271	1.74193	0.499655	0.00546198	0.0476795	0.965807	0.246666	0.031758	0.323614	0.00962682	2.0486	0.113146	0.263576	0.0134723	0.0126758	0.0845279	0.0151024	0.0278485	0.00800585	0.0122213	0.00858976	0.01851	0.00553843	0.296844	3.22761	0.0765444	58.8235	24.5424	0.0158358	1.24515	0.0513189	15.7988	0.25295	0.453856	0.0219277	0.0330252	2.30456	48.4184	2.61539
ΔacnAB 5	0.16924	0.595627	0.150811	4.42961	3.46341	3.2981	0.14028	1.34982	6.05264	0.267499	0.595483	1.22125	0.397335	0.00415691	0.0415227	0.90992	0.168137	0.0321538	0.387384	0.016135	3.20057	0.179893	0.176598	0.0110656	0.00935092	0.0472727	0.00586969	0.0998282	0.00369036	0.00415182	0.00561903	0.0142147	0.00447878	0.332344	1.485	0.0507433	41.6667	30.4036	0.0210255	1.1569	0.0583538	22.0831	0.632816	1.507	0.0182833	0.0236938	2.70558	52.7815	2.86477
ΔglgA 1	0.226157	0.731951	0.153932	0.624925	7.77203	7.6815	0.189138	3.67804	2.43475	0.76688	0.658815	2.07223	0.515219	0.0379367	0.232322	1.76976	0.507278	0.0449115	0.199454	0.86384	28.6526	5.61811	2.21184	0.522917	0.0705671	0.0614498	0.03813	0.0560455	15.4836	0.769421	0.0332405	0.0692205	0.0565827	0.31429	2.26454	0.0348082	38.4615	13.8876	0.0633752	0.104023	0.0672069	24.0981	0.629629	1.09009	1.03095	0.0699533	0.061169	0.679616	0.0791794
ΔglgA 2	0.298164	0.630189	0.12052	0.522892	5.87272	3.9887	0.135882	1.9979	1.62613	0.86194	0.64968	2.42027	0.568298	0.0444681	0.131161	2.00823	0.417846	0.059626	0.20341	0.692245	30.3666	5.34089	1.96078	0.596371	0.0645979	0.112648	0.0629587	0.119237	20.2121	0.613841	0.0265509	0.0663882	0.0797821	0.210048	1.80946	0.0265443	33.3333	9.24398	0.0414028	0.079497	0.0469591	20.6736	0.723526	1.22402	1.00205	0.054032	0.132506	0.607816	0.0788814
ΔglgA 3	0.167751	0.494618	0.110051	0.403286	4.55139	2.68209	0.0624604	1.13566	1.47412	0.95896	0.479664	1.74678	0.541848	0.0278564	0.113535	1.43787	0.353805	0.0370651	0.280052	0.576937	33.4159	5.48627	1.57232	0.357259	0.0695126	0.153694	0.0546344	0.104183	24.6069	0.410085	0.0204234	0.071284	0.0788372	0.160428	1.01992	0.0260957	32.2581	9.12574	0.0393181	0.0531094	0.0354353	19.8915	0.609778	1.61656	0.890291	0.0400033	0.213078	0.667663	0.0629563
ΔglgA 4	0.349997	0.316547	0.0934112	0.495298	5.11284	3.21578	0.0988222	1.45049	2.00689	0.958185	0.694247	2.20063	0.679303	0.0942824	0.180162	1.88997	0.355638	0.0430505	0.255914	0.959644	40.5831	6.89983	1.83066	0.492049	0.239966	0.163118	0.0880564	0.169655	34.809	0.552329	0.0246832	0.0491873	0.10697	0.175677	1.30145	0.0234785	26.3158	8.18843	0.0488989	0.0361438	0.0238325	19.873	1.06716	2.25918	1.65951	0.053969	0.485566	0.707763	0.0626058
ΔglgA 5	1.43882	2.36101	0.274147	2.5853	5.83644	3.20478	0.192184	1.72975	7.10972	2.18076	1.97735	6.21874	0.929178	0.110538	0.289225	4.1851	0.847369	0.0656797	0.235603	0.660238	38.3795	4.3049	1.74576	1.15733	0.0869479	0.258171	0.174912	0.0645519	19.0958	0.448059	0.0359799	0.0702675	0.0470021	0.408134	6.82298	0.057182	58.8235	19.1659	0.0351579	0.0668024	0.0661901	31.2324	0.455575	0.542768	1.04418	0.0622235	0.115141	0.540733	0.0860029
ΔglgA 6	0.0898338	0.297605	0.0923254	0.232735	5.02325	3.22652	0.0750406	1.51873	0.855965	0.646625	0.433177	1.61529	0.56249	0.0515388	0.132496	2.02182	0.297858	0.0408657	0.169942	0.823924	32.8194	6.42668	1.38353	0.524385	0.0821949	0.110739	0.0258493	0.199946	26.0784	0.519412	0.0257985	0.0536909	0.0694568	0.148117	0.74842	0.0251809	25.641	6.72708	0.0213357	0.0250276	0.0281273	18.5641	0.857026	1.64676	0.836092	0.0423204	0.262272	0.414562	0.06072
ΔfumABC ΔglgA 1	0.391044	0.62862	0.161717	1.59664	2.29552	2.17324	0.234928	0.996036	4.69203	1.10479	0.909273	1.93486	76.6708	0.0102167	0.126019	2.00167	0.229421	0.0330537	0.503284	0.117235	18.4247	28.168	2.35505	0.33094	0.0147842	0.0753775	0.0401388	0.247701	2.60155	0.0170424	0.0116146	0.0392722	0.0182202	0.350892	1.66121	0.0274398	37.037	55.3325	0.0183194	0.0238788	0.0388095	26.5582	0.880613	1.96653	0.0552612	0.0317869	0.0644237	0.30166	0.368681
ΔfumABC ΔglgA 2	0.627316	1.32642	0.148457	2.42564	3.33982	2.62704	0.34071	1.28314	5.02796	1.83084	0.526576	2.4001	78.7425	0.0767196	0.209328	2.66487	0.257431	0.0291851	0.563977	0.194042	26.6067	27.0164	1.8671	0.648331	0.0292601	0.0691829	0.051003	0.110213	6.69172	0.0906342	0.0119328	0.0595604	0.0313957	0.279694	1.86662	0.0408496	37.037	56.1992	0.0248103	0.0234715	0.0339835	29.141	0.639709	0.905198	0.104232	0.0438551	0.0519836	0.404547	0.470303
ΔfumABC ΔglgA 3	0.226638	0.652726	0.138437	1.4244	1.5261	1.23487	0.124052	0.498831	3.72639	0.576675	0.603751	2.02975	86.3497	0.0150269	0.108314	2.17314	0.190265	0.0250512	0.181873	0.0614954	18.1749	11.8173	1.27166	0.420244	0.00850308	0.049841	0.0189854	0.136359	1.64795	0.0161675	0.00643351	0.0513127	0.0270436	0.182643	1.36056	0.0274906	33.3333	36.0261	0.01319	0.0158879	0.0243261	26.6529	0.746939	1.563	0.039353	0.0214333	0.063112	0.327687	0.412654
ΔfumABC ΔglgA 4	1.01209	1.86839	0.152198	2.17476	1.49578	1.17108	0.174299	0.490965	4.76769	1.54775	0.538377	2.54129	60.708	0.0202361	0.0988538	2.17844	0.234028	0.0366796	0.414802	0.0637587	15.9927	8.98368	1.36267	0.277618	0.00384742	0.0988931	0.0625174	0.0414374	0.974134	0.0145063	0.0134228	0.0636356	0.0270385	0.230478	2.29526	0.0361212	47.619	36.8832	0.0193441	0.0110964	0.0508876	24.2489	0.2623	0.28831	0.0277265	0.0228196	0.0332788	0.144435	0.276418
ΔfumABC ΔglgA 5	0.25421	0.569208	0.120639	1.66896	3.04372	2.46272	0.212033	1.04382	3.96803	0.977174	0.833408	1.69172	95.6459	0.102413	0.172087	1.64265	0.179074	0.0295974	0.243546	0.204607	26.172	31.4383	1.39714	0.349347	0.0134202	0.0480333	0.0226766	0.413485	8.52946	0.0571973	0.013132	0.0237944	0.0113663	0.187379	1.0308	0.0236855	25.641	37.621	0.00734183	0.0118646	0.0307833	21.9332	1.25125	3.39805	0.0924196	0.0222522	0.064334	0.401367	0.556782
ΔfumABC ΔglgA 6	0.247058	0.657545	0.125589	1.17955	2.01988	1.51419	0.140171	0.68805	3.24909	0.665082	0.857523	1.89074	60.8664	0.0151222	0.0913451	1.83248	0.179985	0.0233648	0.344527	0.0653707	17.6722	12.7628	1.18851	0.334123	0.00604567	0.0555526	0.0246739	0.22321	1.17682	0.00960079	0.0125497	0.0341241	0.0168782	0.199221	1.21416	0.0244741	34.4828	35.5431	0.00868171	0.0147103	0.0235294	21.699	0.8388	1.86209	0.0273164	0.0179558	0.0401164	0.556094	0.290545
Average WT	Pyruvate (174)	Lactate (191)	Glycolate (177)	Alanine (116)	Valine (144)	Leucine (158)	Isoleucine (158)	Proline,N,Odi-tms (142)	Glycine (174)	Succinate (247,409)	Glycerate (189,192)	Uracil (255,241)	Fumarate (245)	Serine (204)	Threonine (101)	Thymine (255)	ß-alanine (248)	Homoserine_3TMS (218)	Malate (245,307)	Methionine (176)	Pyrogultamate (230)	L-aspartatic acid_3TMS (100,188,232)	4-aminobutyrate (GABA)(174,304)	Cytosine_2TMS (240,257)	Cysteine (220)	2-hydroxyglutarate (203,247)	alpha-Ketoglutarate (198)	Phosphoenolpyruvate (369)	Glutamate (230,246)	Phenylalanine_2TMS (192)	Asparagin_4TMS_MEOX1 (216)	Xylose_MeOX1_5TMS (217,307)	Homocysteine (128,234)	Arabinose_4TMS (217,307)	Ribose (217)	Glyceraldehyde-3-P_MeOX1 (328,384)	Ribitol (217)	Putrescine (174)	Dihydroacetonphosphate_MEOX1 (400)	cis-aconitate (229)	N-acetylglucosamine_3TMS (156,274)	Glycerol-3-P (357)	Glycerate-2-P (299,315,459)	Glycerate-3-P (227,299,459)	Citrulline_Ornithine_Arginine_4TMS (142)	Shikimate (204)	Arginine-NH3_3TMS (157,256)	Citrate (257)	Isocitrate (245,319)
WT	0.302847	0.59742	0.168325	0.557968	7.26551	5.16208	2.1895	0.276685	1.87392	1.57414	1.1303	1.52242	1.08566	0.016546	0.153752	2.05513	0.380516	0.0335449	0.28902	0.565181	32.5684	5.10705	1.67458	0.959204	0.0325371	0.254938	0.0678898	0.423556	21.4227	0.345537	0.0125582	0.0658916	0.0848355	0.308942	1.48102	0.0465727	25.428	13.2869	0.0808799	0.0437716	0.0388779	23.9589	1.95556	4.07465	1.01182	0.0694878	0.13035	0.551453	0.0172233
WT normalized	Pyruvate (174)	Lactate (191)	Glycolate (177)	Alanine (116)	Valine (144)	Leucine (158)	Isoleucine (158)	Proline,N,Odi-tms (142)	Glycine (174)	Succinate (247,409)	Glycerate (189,192)	Uracil (255,241)	Fumarate (245)	Serine (204)	Threonine (101)	Thymine (255)	ß-alanine (248)	Homoserine_3TMS (218)	Malate (245,307)	Methionine (176)	Pyrogultamate (230)	L-aspartatic acid_3TMS (100,188,232)	4-aminobutyrate (GABA)(174,304)	Cytosine_2TMS (240,257)	Cysteine (220)	2-hydroxyglutarate (203,247)	alpha-Ketoglutarate (198)	Phosphoenolpyruvate (369)	Glutamate (230,246)	Phenylalanine_2TMS (192)	Asparagin_4TMS_MEOX1 (216)	Xylose_MeOX1_5TMS (217,307)	Homocysteine (128,234)	Arabinose_4TMS (217,307)	Ribose (217)	Glyceraldehyde-3-P_MeOX1 (328,384)	Ribitol (217)	Putrescine (174)	Dihydroacetonphosphate_MEOX1 (400)	cis-aconitate (229)	N-acetylglucosamine_3TMS (156,274)	Glycerol-3-P (357)	Glycerate-2-P (299,315,459)	Glycerate-3-P (227,299,459)	Citrulline_Ornithine_Arginine_4TMS (142)	Shikimate (204)	Arginine-NH3_3TMS (157,256)	Citrate (257)	Isocitrate (245,319)
WT 1	0.872402	0.786473	0.591571	1.1353	1.4654	1.81135	2.06546	1.4158	0.799106	1.06698	0.35996	0.907169	0.723562	3.0825	1.22329	0.462449	0.656068	0.65133	0.603579	1.89445	1.05171	1.43685	1.45014	0.561898	3.14979	0.379307	0.775713	0.965331	1.57361	2.4124	2.05792	0.974979	1.95668	1.44073	0.387074	0.701039	0.56181	0.683286	0.641306	1.07253	0.639217	0.740515	0.77601	1.17658	0.870212	1.19496	0.879937	1.0517	1.08656
WT 2	1.16564	1.07572	0.983665	0.872582	0.865323	0.735678	0.595781	0.977671	1.08789	1.06485	1.00047	0.609464	1.13206	0.286665	0.780437	0.623875	0.814804	1.11962	0.743784	0.504306	0.899507	0.634926	0.543621	0.64684	0.304723	1.47506	1.29662	1.06722	0.528976	0.162541	1.45321	1.00283	1.47971	0.730275	0.790852	1.10098	1.12362	1.11106	1.49703	1.2377	2.11935	1.10388	1.05844	1.34641	0.790288	1.03552	0.450964	0.718185	1.0315
WT 3	1.04164	0.736073	0.966784	0.763929	0.843875	0.759614	0.711753	0.827995	0.822668	0.904016	0.957563	0.847584	1.0025	0.648065	0.869151	0.906724	0.925926	1.06344	1.27897	0.698023	0.904748	0.845263	1.07834	0.930945	0.505354	0.871703	0.872416	0.950836	1.01081	0.890919	0.338755	1.06774	0.348071	0.680631	0.785005	0.624625	0.93635	0.907395	1.22842	0.459553	0.625443	0.887276	1.37798	1.07121	1.06404	0.791054	0.208071	1.07904	0.573088
WT 4	0.719297	1.09636	1.26252	0.839253	0.856204	0.731499	0.637703	0.738747	0.995519	0.901165	0.838052	1.11556	1.28715	0.512001	0.919551	1.29822	1.27484	0.868259	0.899754	1.06961	1.25205	1.14859	1.17432	1.20876	1.12351	1.75287	1.02839	0.892224	1.45493	0.886366	0.361684	0.928409	0.4171	0.831081	1.13808	1.08196	1.06288	1.09518	0.544377	1.04163	0.363682	1.00168	0.773173	0.555546	1.48143	1.14173	1.94035	1.03667	0.984912
WT 5	1.45327	0.871214	1.23126	1.30977	1.07133	1.12168	1.06986	1.0738	1.18958	1.35138	1.38253	1.42035	1.0044	1.06064	1.37798	1.1798	1.23244	0.853847	0.911971	1.16428	1.08453	1.07885	0.975977	1.18689	0.583915	0.889309	1.22879	0.836121	0.961654	1.2046	1.11995	1.02726	1.08717	1.1675	1.36401	1.18302	1.12362	1.11664	0.772496	0.901147	1.98806	1.10111	0.872705	0.810646	1.11786	0.939465	1.36996	1.0962	1.39308
WT 6	0.747749	1.43416	0.964202	1.07917	0.897869	0.840185	0.919443	0.965979	1.10524	0.71161	1.46143	1.09987	0.850342	0.41012	0.829589	1.52893	1.09592	1.4435	1.56195	0.669326	0.807446	0.855528	0.777601	1.46467	0.332708	0.631755	0.79808	1.28827	0.470016	0.443181	0.66849	0.998785	0.711275	1.14978	1.53498	1.30838	1.19172	1.08644	1.31637	1.28744	0.264246	1.16555	1.14169	1.03961	0.676166	0.897267	1.15072	1.01821	0.930862
ΔfumABC 1	1.88283	0.942405	0.693759	4.27068	0.438169	0.57193	0.520844	1.21242	2.2045	1.1396	0.642439	0.49424	103.819	1.509	0.854759	1.03664	0.442037	0.489276	2.6534	0.478444	1.08001	12.0376	2.38571	0.585969	1.31375	0.231056	1.62971	1.23158	1.30339	0.492113	0.258331	0.541748	1.17524	0.82603	0.487081	0.482998	0.624233	2.86894	0.467949	0.435844	0.398059	0.860837	1.15785	1.30502	0.137589	0.910796	0.46731	0.57641	0.6049
ΔfumABC 2	1.29327	1.2608	1.35894	3.67062	0.564621	0.545025	0.501849	0.611167	2.93453	0.691519	0.90435	0.612719	104.872	0.355527	0.37584	1.07395	0.674422	0.850311	0.851129	0.206688	1.06422	8.18424	1.16513	0.668044	0.206381	0.253085	0.827239	0.676975	0.47867	0.174547	0.439135	0.659232	0.352589	0.781368	1.1414	0.930929	1.57307	3.99815	0.312358	0.752432	1.16738	1.43794	0.699109	0.412981	0.153957	0.666794	0.72869	0.924266	0.305198
ΔfumABC 3	1.57939	1.17193	1.02055	3.69143	0.577784	0.589219	0.548534	0.669397	2.44902	0.677024	0.991605	0.629017	132.377	0.914145	0.810363	1.3825	0.558922	0.524441	1.14048	0.374151	1.29799	11.4363	1.39705	0.804469	0.73062	0.17202	0.735098	1.80594	1.27373	0.439003	0.390157	0.317833	0.499375	0.801979	0.732187	0.689221	1.00838	3.35059	0.330776	0.717271	0.381453	1.0869	1.44685	2.22958	0.287619	0.925668	1.05604	1.45856	1.07843
ΔfumABC 4	1.07757	1.11904	1.73152	4.51178	0.670843	0.583658	0.607967	1.10836	3.3529	1.29894	0.575261	0.798205	119.477	0.477236	1.62701	1.02784	0.645985	0.62361	1.15893	0.492636	1.33459	11.9921	1.59697	0.780405	0.364233	0.297477	0.795834	0.561702	1.09392	0.201595	0.361174	0.63286	0.517391	0.960163	0.925517	1.07245	1.31089	3.97954	0.403929	0.720742	0	1.471	0.842108	0.377787	0.204022	0.69687	1.05066	0.98912	0.363889
ΔgltA 1	0.547025	1.0453	0.840137	5.1366	1.54356	1.78701	0.247291	18.0377	1.7441	1.48047	1.32407	1.03379	0.777467	2.11325	1.00525	1.10883	0.798106	0.911021	12.6717	1.24131	0.435605	1.30437	1.03019	0.434808	4.50979	0.924399	0.517729	1.32669	0.258094	2.4654	1.56064	1.36404	1.3993	2.28342	0.785832	0.634244	0.819306	2.29447	0.797175	0.146736	0.365903	0.730437	1.54836	2.18057	0.183524	0.677003	0.584553	0.659149	0.475686
ΔgltA 2	0.814219	2.62327	1.82229	3.02018	0.914498	0.88239	0.121843	7.82967	2.6973	0.63471	1.57473	0.804051	0.818052	0.338929	0.201431	0.694478	1.23203	0.783829	4.12021	0.616484	0.103583	0.0665888	0.144771	0.209149	0.192817	0.702035	0.312675	0.513551	0.00210049	0.0121593	0.727529	1.22607	0.206134	1.27231	1.64243	1.3437	1.96633	2.15684	0.288671	0.386044	0.371004	0.647998	0.453793	0.360785	0.110501	0.882673	0.413605	0.195239	0.484471
ΔgltA 3	1.43723	2.04691	1.53648	1.65256	0.765777	0.823001	0.130822	8.45575	2.1732	1.07186	2.14572	0.988522	1.073	0.362397	0.365263	1.21504	1.57954	0.832028	5.59929	0.478259	0.298123	0.27959	0.594644	0.625966	0.268791	0.67886	0.472019	0.710325	0.00565687	0.01837	1.17671	0.99361	0.135618	1.68592	1.75786	1.07727	1.70986	2.31105	0.615105	0.668093	0.961539	1.00693	0.899912	0.731615	0.140579	0.874543	0.465213	0.494139	0.654445
ΔgltA 4	1.08903	4.72914	2.44511	5.38619	1.15489	1.10504	0.118752	9.34968	3.82974	0.613759	2.03787	1.10179	1.0882	0.727991	0.308713	0.997535	1.86268	1.06792	5.83655	0.593248	0.116532	0.13318	0.260851	0.239316	0.190011	0.917574	0.158116	0.569264	0.0026555	0.01709	1.02209	1.1098	0.47237	2.00549	2.45116	1.29009	2.18482	3.0299	0.202183	0.68515	0.558496	0.724987	0.509765	0.32109	0.148181	0.946435	0.647556	0.238488	0.39233
ΔgltA 5	0.99674	1.36839	1.23335	1.11234	0.595024	0.7565	0.0777215	6.623	2.18413	1.06095	1.71924	0.925574	0.794526	0.631458	0.355443	1.11153	1.29612	0.967637	4.87526	0.288156	0.394271	0.471555	0.53241	0.518892	0.561676	0.658086	0.97992	1.00691	0.0618139	0.0139306	0.602679	0.788248	0.264262	1.96273	1.24739	0.816599	1.2686	2.2687	0.90547	0.424034	0.305615	0.951538	0.978182	0.989124	0.297877	0.799416	0.355076	0.217167	0.427421
ΔicdA 1	1.08239	0.339329	1.12789	9.13323	0.530572	0.583588	0.0854635	4.53929	3.86076	0.447788	5.9333	14.0552	0.782982	1.42403	0.702423	1.48697	4.1899	0.334981	4.4326	0.794825	0.210605	1.5511	1.31312	0.232434	10.6985	0.410175	0.100604	0.0528594	0.159652	0.472837	0.388351	8.16269	0.426838	4.89534	31.5133	0.250187	0.595859	0.31115	0.0574212	15.8932	0.227154	0.428594	0.300579	0.0869389	0.38373	1.3444	2.37859	15.7803	52.2521
ΔicdA 2	2.52675	1.02941	1.12265	0.92532	0.87412	1.10028	0.104381	8.80844	1.23787	0.906025	1.02718	0.838818	0.768046	4.74466	0.854102	0.871813	5.11316	0.654917	4.92084	1.05749	0.224219	1.29731	0.565186	0.415601	2.65198	1.67313	0.296316	0.614519	0.0607345	0.377347	0.768084	0.536372	1.85505	1.89999	0.826	0.667953	0.786534	1.17616	2.10293	14.2952	0.45171	0.70972	1.11402	1.87382	0.316964	0.245681	6.60832	25.6479	230.218
ΔicdA 3	2.98005	2.59809	1.25246	1.28062	0.753142	0.903138	0.17581	8.16752	1.80717	0.828134	1.06074	1.14386	0.888498	3.40586	0.943837	1.08577	4.12237	0.390445	5.55117	0.69901	0.263335	0.773866	0.25535	0.529787	1.99951	0.695552	0.363483	0.638898	0.0583202	0.306245	0.745592	1.01345	0.613078	2.09865	0.97007	0.627149	0.959187	0.908169	2.54957	13.6452	0.190372	0.916162	0.848491	1.05334	0.24317	0.646648	6.92122	27.855	195.799
ΔicdA 4	2.36212	3.70939	1.63084	1.51779	1.08964	1.71522	0.203459	12.7228	2.24421	0.88002	0.877841	1.48651	0.703566	8.40222	1.13859	1.4687	5.99943	1.12081	2.76345	1.28872	0.253583	1.31073	0.3499	0.916584	3.44356	0.61185	0.283289	0.317481	0.0606371	1.04328	1.09937	0.943356	1.93973	2.98692	1.01217	0.92489	1.09241	1.2842	2.00918	17.2461	0.395696	0.893716	0.713824	0.899136	0.44832	0.69956	6.44212	26.9996	190.662
ΔicdA 5	3.43941	1.99874	1.88432	1.4599	1.17528	1.77305	0.250816	13.6472	2.72756	0.846725	1.55467	1.88941	0.878559	6.80747	1.46673	1.68601	5.24475	1.63779	5.1964	0.982178	0.278843	0.962675	0.461635	0.914598	3.61368	0.642282	0.319412	0.60211	0.0400457	0.800619	1.57803	1.20586	0.902611	3.65498	1.4901	0.881682	1.45654	1.86139	2.04491	21.2456	0.515247	1.10371	1.10196	1.31773	0.374549	1.01972	6.51323	36.6154	263.502
ΔsucAB 1	1.72318	0.385197	0.428585	2.51838	0.454885	0.424874	0.11779	4.14224	2.27405	0.27576	0.265564	0.537816	0.26553	27.4233	4.15782	0.696444	0.127084	0.844844	1.66894	0.573269	1.61461	0.4441	0.108577	0.286897	0.960408	2.71145	51.2704	0.420567	1.87735	1.14741	0.789784	0.388842	1.34431	0.342778	0.292437	0.289695	0.491584	2.1374	0.935296	0.782698	0.561605	0.544304	0.440679	0.488347	0.133593	0.53865	1.24726	3.08689	1.40331
ΔsucAB 2	0.831105	1.49204	1.51196	2.4164	0.539686	0.242806	0.0773585	3.05455	3.52225	0.107667	0.910412	1.30145	0.428499	4.10044	1.95037	1.32568	0.710355	1.11292	1.12661	0.284043	1.83547	0.489614	0.0874111	0.567388	0.277335	3.73509	76.3366	0.417724	1.56153	0.316312	1.46255	0.733123	0.503659	0.605333	1.4565	0.962158	2.06983	5.02194	0.232317	1.12194	2.01899	1.26135	0.357703	0.300489	0.10902	0.639505	1.36961	3.02466	0.408921
ΔsucAB 3	0.67799	1.20779	1.15914	2.40718	0.520874	0.227225	0.0612486	2.90341	4.27416	0.115256	0.741675	1.20868	0.376835	3.69664	1.36528	1.09771	0.858801	1.36354	1.13911	0.290591	2.09462	0.596981	0.080117	0.607367	0.161806	2.9137	82.7406	0.142019	2.16378	0.427863	1.06893	0.785553	0.448875	0.346413	1.65055	0.741102	1.78758	4.79125	0.169771	1.14197	1.14269	0.789158	0.137275	0.124311	0.108008	0.578279	1.257	2.25189	0.448223
ΔsucAB 4	1.71721	1.5721	1.94291	3.11014	0.705492	0.288511	0.103649	3.90882	4.34156	0.387041	0.776011	1.27645	0.600844	5.37317	2.56674	1.04498	0.816373	1.24569	1.85687	0.404701	2.46499	0.681133	0.117229	0.572182	0.25875	4.97017	68.8217	0.266253	2.09075	0.744813	0.93076	0.812878	0.548649	0.488577	1.46741	1.07618	2.18482	5.14087	0.52002	0.91368	2.03302	1.23745	0.283415	0.190905	0.144033	0.87565	1.19315	2.34968	1.25465
ΔsucAB 5	4.29735	1.86117	1.85107	3.32671	0.336512	0.119365	0.0616245	1.52683	3.29054	0.582765	0.733352	1.06155	0.483121	1.39065	0.977989	0.793158	0.944434	1.28034	0.810972	0.1154	0.967578	0.258951	0.125656	0.320996	0.141807	4.46676	54.7619	0.0801772	0.265058	0.0546714	0.642188	1.42315	0.497643	0.352139	2.17163	1.84211	2.62178	3.43764	0.657551	0.913465	1.87238	0.893642	0.131718	0.0603754	0.0595421	1.0585	0.524163	1.23892	0.999168
ΔsucCD 1	1.64859	0.812104	0.633955	1.27829	1.17113	1.52792	0.128554	12.188	1.05658	0.833578	0.604912	0.831765	0.637774	22.4815	1.44586	0.763228	1.62871	1.19987	1.37937	1.29092	0.469733	1.40585	0.429089	0.380262	12.5114	1.52379	0.632965	0.724991	0.300402	1.70386	1.3004	1.0254	1.11	0.5507	0.481403	0.564012	0.678046	1.24001	1.31928	0.345356	0.519407	0.716525	0.904979	1.23551	0.211591	0.90115	0.340077	0.669978	0.511232
ΔsucCD 2	2.00749	1.46779	0.681845	1.16215	0.962536	1.27011	0.112329	10.501	0.820404	0.753062	0.571859	0.832386	0.539292	16.7668	1.2875	0.767898	1.43936	1.45126	1.38217	0.623399	0.415117	0.884395	0.274321	0.383463	3.10916	1.81794	0.585829	0.529164	0.182073	0.958331	1.47261	1.20706	1.16482	0.417884	0.670647	0.636928	0.893788	1.2308	1.34315	0.674059	0.730844	0.797398	0.787717	0.689335	0.15999	0.485456	0.347917	0.761089	0.967798
ΔsucCD 3	2.64777	2.65494	0.707143	1.14621	0.887075	0.932619	0.0975326	7.86382	1.21759	0.994392	0.550891	0.866167	0.640613	11.5002	1.12893	0.838513	1.66618	1.30532	1.453	0.625786	0.492851	1.0843	0.451591	0.430255	5.20563	3.1456	0.844464	0.514338	0.239494	0.64587	1.5884	1.24974	1.01262	0.334731	0.516886	0.826775	0.93635	1.08904	2.23587	0.561039	0.62473	0.884059	0.991709	1.09404	0.187944	0.577048	0.312922	0.628698	0.845975
ΔsucCD 4	2.05666	1.53349	0.628216	0.893985	1.18378	1.42345	0.161954	12.2292	0.950666	0.811581	0.57135	0.912398	0.766646	15.3952	1.50407	0.847184	1.978	1.79836	1.54822	1.29749	0.541131	1.7792	0.465727	0.513686	4.79074	2.13479	0.536079	0.648462	0.277135	1.46538	1.50742	1.52689	1.46108	0.399749	0.616398	0.799577	0.873926	1.18739	1.48231	0.477125	0.899793	0.863259	0.888646	0.828871	0.273692	1.21233	0.236048	0.552682	0.793568
ΔsucCD 5	0.815811	1.73762	0.514466	2.42758	0.898074	1.04098	0.0937104	8.46223	1.64437	1.01578	1.7567	0.844499	0.581949	15.8419	1.15087	0.712521	1.56673	0.994552	1.16594	0.763206	0.404419	1.07812	0.422525	0.324448	12.088	2.41717	0.682211	0.594037	0.23116	1.22062	1.81732	1.36726	1.67285	0.338519	0.665967	0.464308	0.678046	1.01152	1.02018	0.438815	0.780883	0.666354	0.93123	1.25867	0.269055	0.93494	0.287902	0.679093	0.458324
ΔsucCD 6	2.05474	1.28574	0.810438	1.48585	0.725985	0.881791	0.107736	7.64196	1.02426	0.838571	0.730023	0.940485	0.485502	5.52505	1.16913	0.923777	1.15047	1.0438	1.05461	0.364608	0.372165	0.601347	0.25374	0.429924	2.08056	1.24086	0.793806	0.47971	0.106174	0.344314	0.990962	0.896287	0.603721	0.346602	0.825291	0.558435	0.93635	1.22416	0.917794	0.386195	0.69582	0.71722	0.566679	0.457903	0.172539	0.758996	0.288193	0.534023	0.4781
ΔsdhCDAB 1	3.60633	2.19178	0.872666	2.31617	0.79494	1.05933	0.156314	9.43665	1.86591	3.06981	0.736937	1.41959	0.795997	6.39325	1.23656	0.967709	2.21319	2.92913	2.00854	0.787022	0.558211	0.876478	0.975339	0.704563	8.23925	0.699926	0.737147	0.522455	0.518626	1.56597	2.0148	1.62896	0.94364	0.43304	0.81544	0.928828	0.959187	4.25336	1.94279	0.595578	0.556039	0.959423	0.712956	0.782992	1.5506	1.88751	0.860014	0.621644	0.549167
ΔsdhCDAB 2	1.90046	1.59616	0.819082	2.53238	0.585059	0.795835	0.138686	6.79843	1.9284	1.70906	1.33454	1.40336	0.524896	3.83512	0.995376	1.01794	1.52068	1.968	1.60335	0.281498	0.250361	0.349301	0.477065	0.556991	3.65181	0.482076	0.488242	0.484824	0.104093	0.401862	0.541256	1.21233	0.533764	0.35224	0.840641	0.594159	1.00838	4.97561	1.40663	0.379026	0.438334	1.01373	0.831157	0.957537	2.84643	2.57312	0.377286	0.639006	0.894643
ΔsdhCDAB 3	2.38962	1.40082	0.785902	1.57767	0.646572	0.849144	0.132161	7.26249	1.12825	1.45007	0.575067	0.954297	0.427223	3.16884	0.986942	0.773594	1.56054	1.77605	2.07517	0.277575	0.233699	0.419547	0.500497	0.372851	1.8955	0.429969	0.316773	0.425891	0.0941042	0.395413	0.764656	0.802037	0.825256	0.37998	0.537431	0.657129	0.983167	4.48222	1.75123	0.331148	0.334347	0.905255	0.701189	0.809863	2.51804	1.91368	0.59033	0.45581	0.822257
ΔsdhCDAB 4	3.28629	1.57736	0.91468	2.27029	0.698213	0.940094	0.148195	7.50096	2.00748	1.83085	0.82747	1.25879	0.468736	4.19017	0.981881	0.87704	1.87199	1.58254	1.60732	0.425055	0.297769	0.511519	0.616322	0.457802	5.1872	0.385582	0.283177	0.488813	0.168228	0.541207	1.39272	1.17218	0.757853	0.304589	0.623785	0.78957	1.06288	4.8618	3.02116	0.408832	0.401823	0.923383	0.682558	0.939705	3.56182	3.12143	0.879423	0.433915	0.584336
ΔsdhCDAB 5	2.88332	2.08883	0.684001	1.81362	0.719238	0.99515	0.138864	8.41194	1.2373	1.79851	0.717975	1.06673	0.45758	1.84864	0.704437	0.704327	1.73378	1.36832	2.16999	0.488647	0.218702	0.406818	0.493646	0.341706	2.06366	0.335534	0.263191	0.51055	0.0707354	0.364623	0.81869	1.03842	0.578227	0.357938	0.594901	0.758526	0.93635	4.39998	1.12403	0.472275	0.332828	0.81215	0.594105	0.765047	2.64697	2.07956	0.428576	0.401916	0.62825
ΔsdhCDAB 6	2.97422	1.16214	0.647485	1.89532	0.714768	1.04259	0.167099	8.73831	1.97058	1.64968	0.993925	1.2037	0.486091	4.45497	0.798099	0.917753	1.71972	1.45821	1.2971	0.35152	0.279192	0.419386	0.550347	0.488593	4.77015	0.379762	0.291239	0.35406	0.124772	0.613581	0.706928	1.31734	0.602357	0.33998	0.716606	0.603484	1.00838	4.31636	1.12968	0.333104	0.366112	0.923658	0.682171	0.804738	1.86751	1.55069	0.450185	0.390273	0.66101
Δmdh 1	0.348402	0.786946	0.600641	0.943397	1.50805	2.33719	0.176215	18.5978	1.01766	0.395304	0.34668	1.29084	0.853643	9.09594	1.47374	0.964096	2.34014	1.34993	2.06623	2.49092	0.903267	1.36324	0.613751	0.625025	3.82187	0.187728	0.30391	0.275473	0.895335	3.55202	1.20219	1.10498	2.06049	0.713336	0.72577	0.548223	1.15667	1.05709	0.337565	0.452955	0.869051	0.906173	0.377789	0.196148	0.809029	0.679029	1.76941	0.2001	1.07385
Δmdh 2	0.764563	0.56253	0.695637	1.08589	1.14241	1.49539	0.118962	12.7995	2.02574	0.637849	0.64344	1.28538	1.67347	11.8105	1.24258	0.955017	2.94284	2.59348	9.64515	1.96948	1.00242	1.32462	0.346774	0.555688	15.842	0.380689	0.508992	0.472703	1.13227	2.6531	0.627644	1.01838	3.50777	0.56911	0.700299	0.453106	0.756282	1.59513	0.43336	0.398556	0.442114	0.821626	0.642988	0.422814	0.807959	0.728372	3.00775	0.262301	0.446106
Δmdh 3	1.64584	0.682814	0.65683	1.21014	1.13945	1.54556	0.16413	12.9747	1.49352	0.661373	1.02922	1.05672	0.779631	7.57479	1.06643	0.961314	1.44318	1.9804	3.50256	1.16438	0.637069	0.884109	0.31776	0.598815	5.0687	0.472528	0.763842	0.622985	0.485368	1.38881	1.80035	0.968111	1.6822	0.273635	0.788029	0.789874	1.00838	2.08554	1.69449	0.381828	0.414572	0.860188	0.872648	0.972205	0.486229	0.593084	1.21446	0.582608	1.42366
Δmdh 4	2.3805	1.02253	0.901259	1.61712	1.50536	2.09474	0.224313	16.5205	2.35694	0.939243	1.06829	1.35208	1.06986	8.38638	1.87547	1.23299	2.4315	2.91765	3.44422	2.14262	0.970232	1.3725	0.466745	0.72316	14.0632	0.582044	0.727784	0.65904	0.882344	2.52592	0.732198	1.08398	2.68476	0.496129	0.847443	0.772776	1.2686	2.14141	1.73383	0.314193	0.93352	1.08043	1.0234	1.35879	0.936898	0.677074	3.29102	0.44871	1.46021
Δmdh 5	1.96309	0.809454	0.520692	1.53826	0.981257	1.23329	0.123191	9.69054	1.28551	1.15514	0.806162	1.01546	1.20053	12.2357	1.65889	0.948159	1.93652	2.82613	6.36725	1.57074	0.852853	1.25078	0.447134	0.523595	12.1748	0.714247	1.2494	1.19272	0.935269	1.97635	1.44221	0.705522	2.0979	0.287254	0.505305	0.586913	0.893788	1.89954	1.26988	0.48597	0.615024	0.818116	1.17394	1.95972	1.62732	1.47245	5.88963	0.586256	2.11162
Δmdh 6	1.353	1	0.578646	1.52851	1.12865	1.51559	0.148784	12.4683	1.30634	0.564001	0.564572	0.930077	0.637458	12.0116	1.47729	0.916362	1.15228	2.10643	1.91763	1.38031	0.692505	0.887701	0.35181	0.544103	7.20516	0.371148	0.823557	0.516497	0.592621	1.81799	1.16	0.68203	1.58114	0.457158	0.705154	0.495916	0.983167	2.09737	1.50914	0.336424	0.414407	0.875541	0.69651	0.766085	1.10113	0.646413	1.71157	0.486329	1.13058
ΔacnAB 1	1.36048	1.59649	1.3862	10.7914	0.713287	0.98058	0.112023	6.71759	4.23792	0.281282	0.746525	1.48676	0.54971	2.2818	0.594073	0.924008	0.614922	1.37954	1.62505	0.0363411	0.146854	0.0491562	0.137437	0.022082	0.275428	0.450791	0.0944978	0.17674	0.000557486	0.0258101	0.806351	0.514168	0.104979	1.57322	1.55806	1.10618	2.80905	3.0811	0.64575	35.7232	1.80209	0.879957	0.281713	0.260849	0.0152004	0.700744	31.1654	131.381	219.908
ΔacnAB 2	0.722616	1.27787	0.892345	7.8981	0.441604	0.61805	0.130366	4.99304	3.13935	0.201528	0.875919	1.2206	0.417145	1.26038	0.460875	0.751083	0.653598	1.17294	1.36083	0.0333289	0.10203	0.048841	0.151058	0.00929691	0.0918065	0.279501	0.0774056	0.240468	0.000252927	0.0244876	0.581118	0.326866	0.100078	1.14301	1.66919	0.827784	1.96633	2.40358	0.378884	27.5699	1.65863	0.945054	0.276902	0.388217	0.0139922	0.546234	19.9171	91.864	152.332
ΔacnAB 3	0.631547	0.971568	0.863606	10.481	0.506129	0.774886	0.0975141	5.20862	4.45463	0.206627	0.600469	0.985199	0.372357	0.932764	0.425996	0.607644	0.439047	1.0754	1.81387	0.0389834	0.0989938	0.070832	0.119765	0.00896661	0.194441	0.215792	0.0916021	0.339431	0.000425593	0.0214269	0.97578	0.3604	0.0888814	1.22879	0.991538	0.699652	1.57307	2.25592	0.473311	21.9547	0.980847	0.838124	0.286409	0.469035	0.0380506	0.325025	19.671	91.3421	160.787
ΔacnAB 4	1.23193	1.50666	1.42324	5.59177	0.300655	0.370196	0.0718683	2.4194	2.916	0.300028	0.825686	1.14419	0.460232	0.33011	0.310106	0.469948	0.648241	0.946731	1.1197	0.0170332	0.0629015	0.0221549	0.157399	0.0140452	0.38958	0.331562	0.222455	0.0657493	0.000373709	0.0353691	0.683999	0.280916	0.0652844	0.96084	2.17932	1.64354	2.31333	1.84711	0.195794	28.4465	1.32	0.659412	0.129349	0.111385	0.0216715	0.475267	17.6799	87.8014	151.852
ΔacnAB 5	0.558831	0.996998	0.89595	7.93883	0.476692	0.638909	0.0640695	4.87856	3.22994	0.169934	0.526837	0.802177	0.365986	0.251234	0.270062	0.442754	0.441866	0.958531	1.34034	0.0285485	0.0982723	0.0352244	0.105458	0.0115362	0.287393	0.185428	0.086459	0.235691	0.000172264	0.0120156	0.447441	0.215728	0.0527937	1.07575	1.00269	1.08955	1.63861	2.28823	0.259959	26.4303	1.50095	0.92171	0.323599	0.369846	0.0180696	0.340978	20.7564	95.7135	166.331
ΔglgA 1	0.74677	1.22519	0.914493	1.12	1.06972	1.48806	0.086384	13.2932	1.29928	0.487175	0.582868	1.36115	0.474569	2.29281	1.51101	0.86114	1.33313	1.33885	0.690104	1.52843	0.879766	1.10007	1.32084	0.545157	2.16882	0.241038	0.561645	0.132321	0.722765	2.22674	2.64693	1.05052	0.66697	1.01731	1.52904	0.747394	1.51256	1.04521	0.783571	2.37649	1.72866	1.00581	0.321969	0.26753	1.0189	1.0067	0.469269	1.23241	4.59723
ΔglgA 2	0.984538	1.05485	0.715993	0.937136	0.808302	0.772692	0.0620607	7.22083	0.867772	0.547563	0.574786	1.58975	0.52346	2.68755	0.853065	0.977178	1.0981	1.7775	0.703794	1.22482	0.932394	1.04579	1.17091	0.621735	1.98536	0.441863	0.927365	0.281513	0.943491	1.77648	2.11423	1.00754	0.940433	0.679894	1.22177	0.569954	1.31089	0.695719	0.511904	1.81618	1.20786	0.862881	0.369984	0.3004	0.990337	0.777575	1.01654	1.10221	4.57993
ΔglgA 3	0.553915	0.827923	0.653798	0.722777	0.626439	0.519576	0.0285273	4.10453	0.786649	0.609197	0.424369	1.14738	0.499097	1.68358	0.738428	0.699649	0.929804	1.10494	0.968972	1.0208	1.02602	1.07425	0.938937	0.372454	2.13641	0.602867	0.804751	0.245973	1.14863	1.1868	1.62631	1.08184	0.929295	0.51928	0.688661	0.560322	1.2686	0.68682	0.486129	1.21333	0.911449	0.830238	0.311818	0.396735	0.879887	0.575688	1.63466	1.21073	3.6553
ΔglgA 4	1.15569	0.529856	0.554945	0.887681	0.703715	0.622963	0.0451347	5.24239	1.07096	0.608705	0.614216	1.44549	0.625706	5.69821	1.17177	0.919631	0.93462	1.28337	0.885454	1.69794	1.24609	1.35104	1.09321	0.512977	7.37515	0.639834	1.29705	0.400549	1.62486	1.59846	1.96551	0.746488	1.26091	0.568641	0.878753	0.504125	1.03491	0.616276	0.604587	0.825737	0.613007	0.829466	0.545706	0.554446	1.64012	0.776668	3.72511	1.28345	3.63495
ΔglgA 5	4.75099	3.95201	1.62868	4.63342	0.803308	0.620832	0.0877754	6.25169	3.79404	1.38537	1.74941	4.08478	0.855866	6.68065	1.88111	2.03641	2.2269	1.95796	0.81518	1.16819	1.17843	0.842932	1.04251	1.20656	2.67227	1.01268	2.57641	0.152405	0.891381	1.2967	2.86506	1.06641	0.554038	1.32107	4.60695	1.2278	2.31333	1.44246	0.434692	1.52616	1.70251	1.30359	0.232964	0.133206	1.03198	0.895459	0.883329	0.98056	4.99341
ΔglgA 6	0.296631	0.498151	0.548494	0.417112	0.691383	0.625043	0.034273	5.48903	0.456778	0.410781	0.383242	1.06101	0.51811	3.11489	0.861752	0.983789	0.782774	1.21824	0.587994	1.45781	1.00771	1.25839	0.826198	0.546688	2.52619	0.434374	0.380754	0.472065	1.21732	1.5032	2.05433	0.814836	0.818723	0.479433	0.505341	0.54068	1.00838	0.506292	0.263795	0.571778	0.723477	0.774833	0.438251	0.404147	0.826321	0.609033	2.01207	0.751762	3.52546
ΔfumABC ΔglgA 1	1.29123	1.05222	0.960744	2.86154	0.315947	0.421002	0.107298	3.59989	2.50386	0.701836	0.804454	1.27092	70.6216	0.617473	0.819626	0.973986	0.602921	0.985358	1.74135	0.207428	0.565723	5.51552	1.40636	0.345015	0.454379	0.295669	0.591234	0.584813	0.121439	0.0493215	0.924868	0.596012	0.214771	1.13578	1.12167	0.589182	1.45654	4.16442	0.226501	0.545533	0.998239	1.10849	0.450312	0.482625	0.0546154	0.457446	0.494238	0.547027	21.406
ΔfumABC ΔglgA 2	2.0714	2.22025	0.881964	4.34727	0.459682	0.508911	0.155611	4.63756	2.68313	1.16308	0.465874	1.57651	72.5298	4.63676	1.36146	1.29669	0.67653	0.870031	1.95134	0.343327	0.816947	5.29002	1.11497	0.675905	0.899283	0.271371	0.751261	0.260209	0.312366	0.2623	0.950201	0.903914	0.370077	0.905329	1.26037	0.877114	1.45654	4.22965	0.306754	0.536226	0.874109	1.21629	0.327123	0.222153	0.103014	0.63112	0.398802	0.733603	27.3062
ΔfumABC ΔglgA 3	0.748359	1.09257	0.82244	2.55284	0.210048	0.23922	0.0566576	1.80288	1.98856	0.366344	0.534152	1.33324	79.5368	0.908194	0.704473	1.05742	0.500019	0.746796	0.629274	0.108807	0.558053	2.31392	0.759392	0.438118	0.261335	0.195502	0.27965	0.321939	0.0769253	0.0467894	0.512297	0.778745	0.318777	0.59119	0.918666	0.590272	1.31089	2.71139	0.163082	0.362973	0.625705	1.11245	0.381957	0.383592	0.0388931	0.308447	0.484175	0.594224	23.9591
ΔfumABC ΔglgA 4	3.34192	3.12743	0.904188	3.89765	0.205874	0.226863	0.0796068	1.77445	2.54424	0.983234	0.476314	1.66925	55.9181	1.22302	0.642942	1.06	0.615029	1.09345	1.4352	0.112811	0.49105	1.75907	0.813737	0.289426	0.118247	0.38791	0.920865	0.0978321	0.045472	0.0419819	1.06885	0.965761	0.318717	0.746024	1.54979	0.775586	1.8727	2.77589	0.239171	0.253506	1.30891	1.0121	0.13413	0.070757	0.0274025	0.328397	0.255304	0.261916	16.0491
ΔfumABC ΔglgA 5	0.839401	0.952776	0.7167	2.99113	0.418928	0.47708	0.0968411	3.77258	2.1175	0.620768	0.737335	1.11121	88.0995	6.18959	1.11925	0.799289	0.470609	0.88232	0.842661	0.362021	0.803601	6.15587	0.834327	0.364205	0.412459	0.188412	0.334021	0.976221	0.39815	0.165532	1.0457	0.361115	0.133981	0.606518	0.696006	0.50857	1.00838	2.83143	0.0907744	0.271058	0.791794	0.915454	0.639841	0.833948	0.0913396	0.320232	0.49355	0.727835	32.3273
ΔfumABC ΔglgA 6	0.815786	1.10064	0.746111	2.114	0.27801	0.293329	0.0640198	2.48676	1.73385	0.422506	0.75867	1.24194	56.0641	0.913952	0.594105	0.891659	0.473002	0.696522	1.19205	0.115663	0.542617	2.49906	0.70974	0.348334	0.185809	0.217906	0.36344	0.526991	0.0549331	0.0277851	0.99933	0.517882	0.198952	0.64485	0.819814	0.525503	1.35609	2.67504	0.107341	0.336069	0.605213	0.905678	0.428931	0.456994	0.0269971	0.258402	0.30776	1.00842	16.8693
Average values	Pyruvate (174)	Lactate (191)	Glycolate (177)	Alanine (116)	Valine (144)	Leucine (158)	Isoleucine (158)	Proline,N,Odi-tms (142)	Glycine (174)	Succinate (247,409)	Glycerate (189,192)	Uracil (255,241)	Fumarate (245)	Serine (204)	Threonine (101)	Thymine (255)	ß-alanine (248)	Homoserine_3TMS (218)	Malate (245,307)	Methionine (176)	Pyrogultamate (230)	L-aspartatic acid_3TMS (100,188,232)	4-aminobutyrate (GABA)(174,304)	Cytosine_2TMS (240,257)	Cysteine (220)	2-hydroxyglutarate (203,247)	alpha-Ketoglutarate (198)	Phosphoenolpyruvate (369)	Glutamate (230,246)	Phenylalanine_2TMS (192)	Asparagin_4TMS_MEOX1 (216)	Xylose_MeOX1_5TMS (217,307)	Homocysteine (128,234)	Arabinose_4TMS (217,307)	Ribose (217)	Glyceraldehyde-3-P_MeOX1 (328,384)	Ribitol (217)	Putrescine (174)	Dihydroacetonphosphate_MEOX1 (400)	cis-aconitate (229)	N-acetylglucosamine_3TMS (156,274)	Glycerol-3-P (357)	Glycerate-2-P (299,315,459)	Glycerate-3-P (227,299,459)	Citrulline_Ornithine_Arginine_4TMS (142)	Shikimate (204)	Arginine-NH3_3TMS (157,256)	Citrate (257)	Isocitrate (245,319)
WT	1	1	1	1	1	1	1	1	1	1	1	1	1	1	1	1	1	1	1	1	1	1	1	1	1	1	1	1	1	1	1	1	1	1	1	1	1	1	1	1	1	1	1	1	1	1	1	1	1
STABW	0.280476	0.25898	0.241604	0.208967	0.243025	0.423881	0.552143	0.235727	0.159101	0.216477	0.39923	0.277269	0.199365	1.05445	0.242309	0.409917	0.243655	0.273976	0.356146	0.505595	0.160997	0.28186	0.315428	0.350955	1.09392	0.518086	0.222928	0.161065	0.456141	0.783954	0.677284	0.0471001	0.632629	0.299338	0.425069	0.274151	0.23123	0.173985	0.396816	0.299324	0.830169	0.160288	0.238407	0.27972	0.288257	0.153125	0.630373	0.140905	0.264672
ΔfumABC	1.45827	1.12354	1.20119	4.03613	0.562854	0.572458	0.544798	0.900335	2.73524	0.95177	0.778414	0.633545	115.136	0.813978	0.916993	1.13023	0.580342	0.62191	1.45098	0.387979	1.19421	10.9126	1.63622	0.709722	0.653747	0.238409	0.996971	1.06905	1.03743	0.326814	0.362199	0.537918	0.636148	0.842385	0.821547	0.793899	1.12914	3.5493	0.378753	0.656572	0.486724	1.21417	1.03648	1.08134	0.195797	0.800032	0.825675	0.98709	0.588104
STABW	0.3498	0.134178	0.445815	0.421772	0.0956274	0.0196572	0.0462698	0.304204	0.511476	0.315712	0.20089	0.125131	13.5342	0.521749	0.520324	0.169362	0.104478	0.162544	0.813906	0.131902	0.141911	1.83932	0.529908	0.101694	0.491756	0.0521726	0.423558	0.571707	0.383831	0.162044	0.0763552	0.155116	0.366893	0.0806123	0.27867	0.260757	0.408093	0.54435	0.0714137	0.148	0.489605	0.292732	0.334033	0.877531	0.067423	0.137171	0.283736	0.362812	0.351668
t-test	0.0502562	0.410909	0.376924	3.23649e-07	0.00976072	0.0836622	0.145595	0.574057	4.50889e-05	0.77965	0.340543	0.0402598	2.45432e-08	0.755118	0.738349	0.569596	0.0125549	0.0394899	0.257031	0.048533	0.0867003	9.34386e-07	0.0426172	0.152431	0.574184	0.0207685	0.988426	0.781297	0.896169	0.135179	0.103305	0.000110816	0.333992	0.342032	0.48418	0.269633	0.536274	4.28829e-06	0.0160996	0.0689799	0.302497	0.169138	0.844065	0.833746	0.000662063	0.068673	0.622682	0.93784	0.0662917
ΔgltA	0.976848	2.3626	1.57547	3.26157	0.99475	1.07079	0.139286	10.0592	2.52569	0.97235	1.76033	0.970745	0.910251	0.834805	0.44722	1.02548	1.3537	0.912488	6.6206	0.643491	0.269623	0.451057	0.512573	0.405626	1.14462	0.776191	0.488092	0.825347	0.0660641	0.505389	1.01793	1.09635	0.495538	1.84197	1.57693	1.03238	1.58978	2.41219	0.561721	0.462011	0.512512	0.812378	0.878002	0.916637	0.176132	0.836014	0.493201	0.360836	0.486871
STABW	0.330199	1.45704	0.607551	1.95551	0.369286	0.421253	0.0637432	4.56917	0.803396	0.360045	0.336162	0.113237	0.156269	0.734208	0.318642	0.20039	0.399021	0.112061	3.44861	0.358539	0.154034	0.501703	0.344129	0.179229	1.88736	0.133113	0.309308	0.339239	0.110289	1.09568	0.379649	0.22031	0.520604	0.382448	0.619626	0.304313	0.549332	0.350514	0.308333	0.222976	0.268358	0.156994	0.440298	0.758397	0.0728511	0.103051	0.120798	0.20603	0.100852
t-test	0.902545	0.0491875	0.0606237	0.0192567	0.977989	0.788372	0.00744184	0.000843842	0.00130338	0.878035	0.00824841	0.831092	0.435178	0.774949	0.00962064	0.902357	0.103166	0.522947	0.00306072	0.219641	3.20167e-05	0.0473694	0.0367293	0.00771067	0.876959	0.375257	0.010966	0.289105	0.00163771	0.405238	0.959327	0.319488	0.188492	0.0026604	0.100468	0.856784	0.0394806	1.09814e-05	0.0753871	0.00902554	0.24287	0.0828617	0.571529	0.806905	0.000163376	0.0725915	0.113024	0.000178208	0.00281693
ΔicdA	2.47814	1.93499	1.40363	2.86337	0.884552	1.21506	0.163986	9.57706	2.37551	0.781738	2.09075	3.88276	0.80433	4.95685	1.02114	1.31985	4.93392	0.827789	4.57289	0.964446	0.246117	1.17914	0.589039	0.601801	4.48144	0.806598	0.272621	0.445173	0.0758779	0.600065	0.915887	2.37234	1.14746	3.10717	7.16232	0.670372	0.978106	1.10821	1.7528	16.4651	0.356036	0.810381	0.815774	1.04619	0.353347	0.791202	5.7727	26.5796	186.487
STABW	0.885986	1.31895	0.339307	3.51257	0.259454	0.517385	0.0688401	3.68845	0.99554	0.18908	2.16309	5.70002	0.0782944	2.74894	0.294873	0.331544	0.786804	0.549086	1.09094	0.230951	0.0281241	0.30852	0.421198	0.305458	3.53514	0.496309	0.100884	0.255466	0.0476234	0.311761	0.447562	3.24608	0.705903	1.22336	13.6149	0.268263	0.326013	0.565284	0.972472	3.01872	0.141536	0.254986	0.334567	0.652023	0.0772254	0.413866	1.90617	7.41642	80.5711
t-test	0.00364161	0.120447	0.046583	0.222252	0.466	0.467102	0.00874179	0.000277793	0.0082664	0.112192	0.252262	0.242487	0.0704215	0.00957488	0.898849	0.194815	9.5234e-07	0.514531	3.2546e-05	0.888493	2.91089e-06	0.340599	0.0968621	0.0785917	0.0465808	0.545557	8.84192e-05	0.00172711	0.0015561	0.314633	0.818052	0.322344	0.723144	0.00261522	0.291499	0.0759811	0.899159	0.664462	0.115011	5.03014e-07	0.123533	0.166044	0.313822	0.877769	0.000929262	0.277896	0.00025386	1.30628e-05	0.000293278
ΔsucAB	1.84937	1.30366	1.37873	2.75576	0.51149	0.260556	0.0843341	3.10717	3.54051	0.293698	0.685403	1.07719	0.430966	8.39684	2.20364	0.991594	0.691409	1.16947	1.3205	0.333601	1.79545	0.494156	0.103798	0.470966	0.360021	3.75944	66.7862	0.265348	1.59169	0.538214	0.978842	0.82871	0.668628	0.427048	1.40771	0.982248	1.83112	4.10582	0.502991	0.97475	1.52574	0.945181	0.270158	0.232885	0.110839	0.738117	1.11824	2.39041	0.902856
STABW	1.45215	0.563722	0.614439	0.43145	0.134482	0.110841	0.0254445	1.03147	0.843601	0.199401	0.245239	0.315618	0.124382	10.733	1.24698	0.251106	0.326527	0.202697	0.429888	0.169126	0.560682	0.160765	0.0194316	0.15372	0.340758	0.972154	13.5575	0.155572	0.777627	0.42102	0.313641	0.373529	0.37937	0.117032	0.68781	0.567089	0.806765	1.29437	0.314391	0.153294	0.651357	0.305404	0.135776	0.168182	0.032643	0.22171	0.33824	0.747352	0.456661
t-test	0.190367	0.265632	0.195673	9.66459e-06	0.00315025	0.00446059	0.0051446	0.000844123	4.56705e-05	0.000343236	0.160324	0.675744	0.000369369	0.123931	0.0442688	0.969087	0.105785	0.282572	0.208473	0.0207874	0.00857511	0.00629382	0.000143416	0.0125236	0.24329	0.00019272	7.60119e-07	3.16718e-05	0.149444	0.269598	0.95041	0.28976	0.333136	0.00309554	0.257814	0.947104	0.0379691	0.000235433	0.0498328	0.868829	0.280355	0.710254	0.000191917	0.000461433	7.90869e-05	0.0457895	0.716586	0.00146868	0.668756
ΔsucCD	1.87185	1.58195	0.662677	1.39901	0.97143	1.17948	0.116969	9.81435	1.11898	0.874494	0.797623	0.871283	0.608629	14.5851	1.28106	0.808853	1.57157	1.29886	1.33055	0.827568	0.449236	1.13887	0.382832	0.41034	6.6309	2.04669	0.679226	0.581784	0.22274	1.0564	1.44619	1.21211	1.17085	0.398031	0.629432	0.641673	0.832751	1.16382	1.38643	0.480432	0.70858	0.774136	0.84516	0.927389	0.212469	0.811653	0.302176	0.637594	0.675833
STABW	0.608788	0.611772	0.0981398	0.539469	0.177646	0.26754	0.0252324	2.11134	0.288481	0.105835	0.474253	0.0453819	0.09749	5.67361	0.160969	0.0756244	0.272846	0.296726	0.184751	0.38377	0.063055	0.410283	0.0935458	0.0639767	4.53619	0.682311	0.119829	0.092565	0.0701188	0.509639	0.279606	0.227685	0.370581	0.082339	0.123405	0.14397	0.122273	0.0930327	0.467094	0.120713	0.130588	0.0880256	0.151793	0.322258	0.0487872	0.263806	0.0410277	0.0848974	0.219798
t-test	0.00971921	0.0574767	0.0100131	0.122024	0.820856	0.401029	0.00289754	1.37049e-06	0.397127	0.230856	0.442492	0.288002	0.00151375	0.000181061	0.0395051	0.287572	0.0033332	0.0999752	0.0712063	0.520837	1.46466e-05	0.5099	0.000987845	0.00232802	0.014389	0.0135119	0.0111643	0.000256534	0.00205909	0.885487	0.166665	0.0494573	0.58074	0.000780801	0.0674234	0.0177145	0.148365	0.0693555	0.153522	0.00276028	0.415521	0.0127767	0.209281	0.685626	6.09124e-05	0.161346	0.0220899	0.000303018	0.0436551
ΔsdhCDAB	2.84004	1.66951	0.787303	2.06757	0.693131	0.947025	0.146886	8.0248	1.68965	1.918	0.86432	1.21774	0.526754	3.98183	0.95055	0.876394	1.76998	1.84704	1.79358	0.435219	0.306322	0.497175	0.602203	0.487084	4.30126	0.452142	0.396628	0.464432	0.180093	0.64711	1.03984	1.19521	0.706849	0.361294	0.688134	0.721949	0.993057	4.54822	1.72925	0.419994	0.404914	0.922933	0.700689	0.843314	2.49856	2.18766	0.597636	0.490427	0.689944
STABW	0.615129	0.398015	0.104637	0.361417	0.0712571	0.106348	0.0130198	1.00118	0.396936	0.580196	0.268543	0.184004	0.135799	1.50434	0.184354	0.118541	0.251671	0.572871	0.341923	0.190898	0.12676	0.192969	0.189688	0.132082	2.35494	0.131188	0.185745	0.0635156	0.169077	0.460422	0.558413	0.276782	0.161315	0.0430341	0.123143	0.129055	0.0442849	0.299342	0.713439	0.100806	0.0844359	0.0665751	0.076426	0.0833181	0.717049	0.566233	0.222341	0.110951	0.137857
t-test	5.59056e-05	0.00618847	0.076023	9.33616e-05	0.0140933	0.772601	0.00358049	1.22006e-08	0.00272881	0.00460403	0.505443	0.140062	0.000717584	0.00261852	0.69911	0.494198	0.000308237	0.0084681	0.00278735	0.0283808	8.58808e-06	0.00480215	0.0244254	0.0073595	0.0109818	0.0308596	0.000468509	1.88863e-05	0.00204931	0.364135	0.913674	0.119372	0.297164	0.000417074	0.115022	0.0483651	0.943837	2.3044e-10	0.0535074	0.00114631	0.111247	0.302272	0.0150808	0.217867	0.000780527	0.000570357	0.171128	3.90069e-05	0.0291136
Δmdh	1.40923	0.810713	0.658951	1.32055	1.2342	1.70363	0.159266	13.8419	1.58095	0.725485	0.74306	1.15509	1.03576	10.1858	1.46573	0.996323	2.04108	2.29567	4.49051	1.78641	0.843059	1.18049	0.423996	0.595064	9.69594	0.451398	0.729581	0.623237	0.820534	2.31903	1.16077	0.927168	2.26904	0.466104	0.712	0.607801	1.01115	1.81268	1.16304	0.394988	0.614781	0.893678	0.797879	0.945961	0.961427	0.799403	2.81397	0.427717	1.27434
STABW	0.755014	0.178447	0.133438	0.278605	0.219566	0.419354	0.0389299	3.18601	0.507471	0.274657	0.279478	0.175506	0.372127	2.06971	0.287967	0.117214	0.665348	0.597758	2.98865	0.501017	0.148587	0.232183	0.1103	0.0729048	5.00223	0.183066	0.319399	0.310029	0.238344	0.762684	0.437695	0.18731	0.720783	0.168373	0.11595	0.141988	0.182745	0.421746	0.625025	0.0660023	0.235072	0.0973476	0.285872	0.642974	0.383699	0.332706	1.70819	0.162588	0.548582
t-test	0.241667	0.171187	0.0127476	0.0478056	0.11041	0.0160926	0.00397172	1.83173e-06	0.0232616	0.0834235	0.225594	0.273884	0.839774	2.12639e-06	0.0126502	0.983562	0.00485594	0.00069534	0.017527	0.0220738	0.109843	0.253855	0.00176514	0.0198835	0.001949	0.0345176	0.119855	0.0246686	0.413011	0.0144345	0.635846	0.377401	0.00885014	0.00344135	0.140432	0.0110296	0.928013	0.00141379	0.601387	0.000686698	0.299763	0.195065	0.21304	0.854043	0.847869	0.2094	0.0348303	6.76136e-05	0.295758
ΔacnAB	0.901081	1.26992	1.09227	8.54022	0.487673	0.676524	0.0951681	4.84344	3.59557	0.23188	0.715087	1.12779	0.433086	1.01126	0.412222	0.639088	0.559535	1.10663	1.45196	0.030847	0.10181	0.0452417	0.134223	0.0131854	0.24773	0.292615	0.114484	0.211616	0.000356396	0.0238218	0.698938	0.339616	0.0824032	1.19632	1.48016	1.07334	2.06008	2.37519	0.39074	28.0249	1.4525	0.848852	0.259594	0.319866	0.0213968	0.47765	21.8379	99.6203	170.242
STABW	0.368152	0.285595	0.285802	2.13903	0.148712	0.224051	0.0275612	1.54478	0.698971	0.0558593	0.148039	0.256953	0.0754696	0.825241	0.128709	0.201163	0.109713	0.178434	0.270232	0.00864076	0.0298468	0.0181417	0.0216061	0.00537418	0.11137	0.104999	0.0607062	0.100302	0.000150113	0.00840921	0.20343	0.111643	0.0225488	0.232347	0.499337	0.362773	0.51203	0.447152	0.178253	4.9759	0.319007	0.113505	0.0751135	0.138174	0.00976879	0.155285	5.33496	17.9747	28.4182
t-test	0.624547	0.134577	0.575367	1.14637e-05	0.00268748	0.160714	0.00550865	0.000184672	9.22998e-06	3.12511e-05	0.167643	0.451968	0.000210718	0.984963	0.00090263	0.107704	0.00480531	0.475218	0.0450036	0.00215328	6.71383e-07	3.72084e-05	0.000185888	0.000153371	0.163482	0.0155327	1.29511e-05	5.597e-06	0.000901261	0.0221559	0.366366	3.29123e-07	0.0106239	0.263117	0.118525	0.710932	0.00133131	6.42357e-05	0.0116138	2.94735e-07	0.28288	0.11137	9.66809e-05	0.000815852	3.62199e-05	0.000335009	5.05431e-06	2.64925e-07	1.30392e-07
ΔglgA	1.41476	1.348	0.836067	1.45302	0.78381	0.774861	0.0573592	6.93362	1.37925	0.674798	0.721481	1.78159	0.582801	3.69295	1.16952	1.07963	1.21755	1.44681	0.77525	1.34967	1.04507	1.11208	1.06543	0.634261	3.14403	0.562109	1.09133	0.280804	1.09141	1.59807	2.21206	0.961271	0.861728	0.764271	1.57175	0.691712	1.40811	0.832129	0.514113	1.38828	1.14783	0.934469	0.370115	0.342744	1.06459	0.77352	1.6235	1.09352	4.16438
STABW	1.66254	1.30721	0.410792	1.57594	0.15649	0.358629	0.0257036	3.2846	1.21626	0.356281	0.512163	1.14479	0.14341	2.01447	0.448038	0.480175	0.528825	0.340036	0.140491	0.253622	0.141402	0.177155	0.173717	0.292075	2.0888	0.262518	0.792752	0.13466	0.316699	0.3731	0.459101	0.143716	0.246803	0.334842	1.53193	0.275891	0.481315	0.349397	0.173521	0.662179	0.483865	0.196894	0.109546	0.143429	0.293526	0.164597	1.16759	0.199367	0.631666
t-test	0.560214	0.536775	0.419158	0.501072	0.0968511	0.344027	0.00189569	0.00130699	0.466319	0.0850987	0.318176	0.135145	0.00194518	0.0158042	0.433932	0.763693	0.381612	0.0311079	0.180999	0.160919	0.617623	0.428797	0.665733	0.0781654	0.050071	0.0945431	0.791412	7.73207e-06	0.695277	0.122432	0.00462392	0.544543	0.628731	0.227551	0.399036	0.0808727	0.0906909	0.316905	0.0205465	0.219882	0.714165	0.541419	0.00015506	0.000449698	0.708604	0.0332367	0.276511	0.370186	5.05669e-07
ΔfumABC ΔglgA	1.51802	1.59098	0.838691	3.1274	0.314748	0.361067	0.093339	3.01235	2.26186	0.709628	0.629467	1.36718	70.4616	2.41483	0.873643	1.01317	0.556352	0.879079	1.29865	0.208343	0.629665	3.92224	0.939754	0.410167	0.388585	0.259462	0.540078	0.461334	0.168214	0.0989515	0.916874	0.687238	0.259212	0.771616	1.06105	0.644371	1.41019	3.23131	0.188937	0.384227	0.867328	1.04508	0.393716	0.408345	0.0570437	0.384007	0.405638	0.645503	22.9862
STABW	1.02277	0.88804	0.0946323	0.839966	0.105855	0.123576	0.0359962	1.16926	0.37151	0.31264	0.153787	0.212929	12.7793	2.38156	0.303707	0.171218	0.0866337	0.147083	0.511466	0.117866	0.142363	1.93339	0.268645	0.138677	0.281462	0.0759179	0.25834	0.308766	0.149713	0.094456	0.205596	0.235056	0.0901877	0.213088	0.314322	0.148277	0.280162	0.75026	0.0833999	0.127898	0.262666	0.122635	0.165516	0.260103	0.0328823	0.137916	0.103898	0.24727	6.24342
t-test	0.259117	0.148667	0.15879	0.000128571	8.54592e-05	0.0053154	0.0024632	0.00203594	1.74243e-05	0.0909458	0.0598759	0.0277625	1.09448e-07	0.212865	0.444167	0.943527	0.001822	0.36329	0.267695	0.00387677	0.00176899	0.0043631	0.72911	0.00332606	0.214366	0.00607945	0.00799285	0.00355028	0.0017057	0.0189519	0.779471	0.00956083	0.0175616	0.158857	0.783042	0.0189605	0.0199253	3.3089e-05	0.000623548	0.000930712	0.71677	0.596298	0.000452712	0.00351903	1.22864e-05	2.53569e-05	0.0458782	0.012229	6.10021e-06
[truncated: 28 more columns]
