# Supplementary material for: Blocks in Tricarboxylic Acid Cycle of Salmonella enterica Cause Global Perturbation of Carbon Storage, Motility, and Host-Pathogen Interaction
Source: mSphere. 2019 Dec 11;4(6):e00796-19. doi: 10.1128/mSphere.00796-19 (PMC6908425; doi:10.1128/mSphere.00796-19)
Supplement: TABLE S2 [file mSphere.00796-19-st002.xlsx]

## Sheet: Tabelle1
Accession	Description	Score	Unique	WT:ΔfumABC_Ratio	WT:ΔfumABC_Log(e)Ratio	WT:ΔfumABC_Log(e)Variance	WT:ΔfumABC__P	ΔfumABC_Rel Profile	ΔfumABC_Rel Profile SD	WT_Rel Profile	WT_Rel Profile SD
378698413	ref YP_005180370.1 Lon protease [Salmonella enterica subsp. enterica serovar Typhimurium str. SL1344]	183.23	FumABC mutant	FumABC mutant	FumABC mutant	FumABC mutant	FumABC mutant
378698774	ref YP_005180731.1 ABC transporter ATP-binding protein [Salmonella enterica subsp. enterica serovar Typhimurium str. SL1344]	168.06	FumABC mutant	FumABC mutant	FumABC mutant	FumABC mutant	FumABC mutant
378698412	ref YP_005180369.1 ATP-dependent clp protease ATP-binding subunit ClpX [Salmonella enterica subsp. enterica serovar Typhimurium str. SL1344]	174.1	FumABC mutant	FumABC mutant	FumABC mutant	FumABC mutant	FumABC mutant
378700471	ref YP_005182428.1 putative phophosugar binding protein [Salmonella enterica subsp. enterica serovar Typhimurium str. SL1344]	97.04	FumABC mutant	FumABC mutant	FumABC mutant	FumABC mutant	FumABC mutant
378701555	ref YP_005183513.1 putative carboxylic acid dehydrogenase [Salmonella enterica subsp. enterica serovar Typhimurium str. SL1344]	150.39	FumABC mutant	FumABC mutant	FumABC mutant	FumABC mutant	FumABC mutant
378699050	ref YP_005181007.1 hypothetical protein SL1344_1094 [Salmonella enterica subsp. enterica serovar Typhimurium str. SL1344]	227.07	FumABC mutant	FumABC mutant	FumABC mutant	FumABC mutant	FumABC mutant
378698405	ref YP_005180362.1 cytochrome o ubiquinol oxidase subunit I [Salmonella enterica subsp. enterica serovar Typhimurium str. SL1344]	246.91	FumABC mutant	FumABC mutant	FumABC mutant	FumABC mutant	FumABC mutant
378699842	ref YP_005181799.1 flagellar motor switch protein FliM [Salmonella enterica subsp. enterica serovar Typhimurium str. SL1344]	194.41	FumABC mutant	FumABC mutant	FumABC mutant	FumABC mutant	FumABC mutant
378702193	ref YP_005184151.1 oligoribonuclease [Salmonella enterica subsp. enterica serovar Typhimurium str. SL1344]	228.83	FumABC mutant	FumABC mutant	FumABC mutant	FumABC mutant	FumABC mutant
378698755	ref YP_005180712.1 HlyD family secretion protein [Salmonella enterica subsp. enterica serovar Typhimurium str. SL1344]	155.44	FumABC mutant	FumABC mutant	FumABC mutant	FumABC mutant	FumABC mutant
378700458	ref YP_005182415.1 transcriptional activator cadC [Salmonella enterica subsp. enterica serovar Typhimurium str. SL1344]	172.16	FumABC mutant	FumABC mutant	FumABC mutant	FumABC mutant	FumABC mutant
378700450	ref YP_005182407.1 anaerobic sulfite reductase subunit B [Salmonella enterica subsp. enterica serovar Typhimurium str. SL1344]	222.27	FumABC mutant	FumABC mutant	FumABC mutant	FumABC mutant	FumABC mutant
378702182	ref YP_005184140.1 putative lipoprotein [Salmonella enterica subsp. enterica serovar Typhimurium str. SL1344]	250.86	FumABC mutant	FumABC mutant	FumABC mutant	FumABC mutant	FumABC mutant
378701537	ref YP_005183495.1 cold shock protein [Salmonella enterica subsp. enterica serovar Typhimurium str. SL1344]	858.76	FumABC mutant	FumABC mutant	FumABC mutant	FumABC mutant	FumABC mutant
378699033	ref YP_005180990.1 assembly/transport component in curli production [Salmonella enterica subsp. enterica serovar Typhimurium str. SL1344]	200.7	FumABC mutant	FumABC mutant	FumABC mutant	FumABC mutant	FumABC mutant
378701895	ref YP_005183853.1 putative 1 formate dehydrogenase-O, major subunit [Salmonella enterica subsp. enterica serovar Typhimurium str. SL1344]	180.69	FumABC mutant	FumABC mutant	FumABC mutant	FumABC mutant	FumABC mutant
378701094	ref YP_005183051.1 hypothetical protein SL1344_3162 [Salmonella enterica subsp. enterica serovar Typhimurium str. SL1344]	201.15	FumABC mutant	FumABC mutant	FumABC mutant	FumABC mutant	FumABC mutant
378699822	ref YP_005181779.1 RNA polymerase sigma transcription factor for flagellar operon [Salmonella enterica subsp. enterica serovar Typhimurium str. SL1344]	255.98	FumABC mutant	FumABC mutant	FumABC mutant	FumABC mutant	FumABC mutant
378700442	ref YP_005182399.1 hypothetical protein SL1344_2503 [Salmonella enterica subsp. enterica serovar Typhimurium str. SL1344]	175.11	FumABC mutant	FumABC mutant	FumABC mutant	FumABC mutant	FumABC mutant
378699027	ref YP_005180984.1 putative oxidoreductase [Salmonella enterica subsp. enterica serovar Typhimurium str. SL1344]	146.9	FumABC mutant	FumABC mutant	FumABC mutant	FumABC mutant	FumABC mutant
378701881	ref YP_005183839.1 putative sugar kinase [Salmonella enterica subsp. enterica serovar Typhimurium str. SL1344]	165.43	FumABC mutant	FumABC mutant	FumABC mutant	FumABC mutant	FumABC mutant
378698730	ref YP_005180687.1 hypothetical protein SL1344_0769 [Salmonella enterica subsp. enterica serovar Typhimurium str. SL1344]	688.22	FumABC mutant	FumABC mutant	FumABC mutant	FumABC mutant	FumABC mutant
378701082	ref YP_005183039.1 hypothetical protein SL1344_3150 [Salmonella enterica subsp. enterica serovar Typhimurium str. SL1344]	841.88	FumABC mutant	FumABC mutant	FumABC mutant	FumABC mutant	FumABC mutant
378700437	ref YP_005182394.1 Peptidase B [Salmonella enterica subsp. enterica serovar Typhimurium str. SL1344]	219.49	FumABC mutant	FumABC mutant	FumABC mutant	FumABC mutant	FumABC mutant
378700432	ref YP_005182389.1 penicillin-binding protein 1C [Salmonella enterica subsp. enterica serovar Typhimurium str. SL1344]	88.1	FumABC mutant	FumABC mutant	FumABC mutant	FumABC mutant	FumABC mutant
378702165	ref YP_005184123.1 putative transcriptional regulator [Salmonella enterica subsp. enterica serovar Typhimurium str. SL1344]	141.6	FumABC mutant	FumABC mutant	FumABC mutant	FumABC mutant	FumABC mutant
378701518	ref YP_005183476.1 dipeptide transport system permease DppC [Salmonella enterica subsp. enterica serovar Typhimurium str. SL1344]	127.25	FumABC mutant	FumABC mutant	FumABC mutant	FumABC mutant	FumABC mutant
378698729	ref YP_005180686.1 histidine ammonia-lyase [Salmonella enterica subsp. enterica serovar Typhimurium str. SL1344]	212.61	FumABC mutant	FumABC mutant	FumABC mutant	FumABC mutant	FumABC mutant
378698728	ref YP_005180685.1 urocanate hydratase [Salmonella enterica subsp. enterica serovar Typhimurium str. SL1344]	144.74	FumABC mutant	FumABC mutant	FumABC mutant	FumABC mutant	FumABC mutant
378698726	ref YP_005180683.1 formiminoglutamase [Salmonella enterica subsp. enterica serovar Typhimurium str. SL1344]	145.35	FumABC mutant	FumABC mutant	FumABC mutant	FumABC mutant	FumABC mutant
378699800	ref YP_005181757.1 trehalose phosphatase [Salmonella enterica subsp. enterica serovar Typhimurium str. SL1344]	219.08	FumABC mutant	FumABC mutant	FumABC mutant	FumABC mutant	FumABC mutant
378697999	ref YP_005179956.1 hypothetical protein SL1344_0016 [Salmonella enterica subsp. enterica serovar Typhimurium str. SL1344]	171.53	FumABC mutant	FumABC mutant	FumABC mutant	FumABC mutant	FumABC mutant
378701506	ref YP_005183464.1 putative polysaccharide biosynthesis protein subunit C [Salmonella enterica subsp. enterica serovar Typhimurium str. SL1344]	88.2	FumABC mutant	FumABC mutant	FumABC mutant	FumABC mutant	FumABC mutant
378701866	ref YP_005183824.1 GTP-binding protein [Salmonella enterica subsp. enterica serovar Typhimurium str. SL1344]	275.62	FumABC mutant	FumABC mutant	FumABC mutant	FumABC mutant	FumABC mutant
378701865	ref YP_005183823.1 glutamine synthetase [Salmonella enterica subsp. enterica serovar Typhimurium str. SL1344]	181.59	FumABC mutant	FumABC mutant	FumABC mutant	FumABC mutant	FumABC mutant
378701500	ref YP_005183458.1 hypothetical protein SL1344_3575 [Salmonella enterica subsp. enterica serovar Typhimurium str. SL1344]	231.37	FumABC mutant	FumABC mutant	FumABC mutant	FumABC mutant	FumABC mutant
378698716	ref YP_005180673.1 putative molybdenum transport ATP-binding protein ModF (photorepair protein PhrA) [Salmonella enterica subsp. enterica serovar Typhimurium str. SL1344]	226.95	FumABC mutant	FumABC mutant	FumABC mutant	FumABC mutant	FumABC mutant
378698713	ref YP_005180670.1 galactose-1-phosphate uridylyltransferase [Salmonella enterica subsp. enterica serovar Typhimurium str. SL1344]	166.81	FumABC mutant	FumABC mutant	FumABC mutant	FumABC mutant	FumABC mutant
378700779	ref YP_005182736.1 AraC family transcriptional regulator [Salmonella enterica subsp. enterica serovar Typhimurium str. SL1344]	166.66	FumABC mutant	FumABC mutant	FumABC mutant	FumABC mutant	FumABC mutant
378702148	ref YP_005184106.1 anaerobic dimethyl sulfoxide reductase chain [Salmonella enterica subsp. enterica serovar Typhimurium str. SL1344]	146.53	FumABC mutant	FumABC mutant	FumABC mutant	FumABC mutant	FumABC mutant
378700774	ref YP_005182731.1 Iron transport protein, ATP-binding component [Salmonella enterica subsp. enterica serovar Typhimurium str. SL1344]	237	FumABC mutant	FumABC mutant	FumABC mutant	FumABC mutant	FumABC mutant
378701859	ref YP_005183817.1 DNA polymerase I [Salmonella enterica subsp. enterica serovar Typhimurium str. SL1344]	168.02	FumABC mutant	FumABC mutant	FumABC mutant	FumABC mutant	FumABC mutant
378699355	ref YP_005181312.1 hypothetical protein SL1344_1403 [Salmonella enterica subsp. enterica serovar Typhimurium str. SL1344]	155.55	FumABC mutant	FumABC mutant	FumABC mutant	FumABC mutant	FumABC mutant
378701852	ref YP_005183810.1 protoporphyrinogen oxidase [Salmonella enterica subsp. enterica serovar Typhimurium str. SL1344]	144.01	FumABC mutant	FumABC mutant	FumABC mutant	FumABC mutant	FumABC mutant
378700406	ref YP_005182363.1 exopolyphosphatase [Salmonella enterica subsp. enterica serovar Typhimurium str. SL1344]	178.81	FumABC mutant	FumABC mutant	FumABC mutant	FumABC mutant	FumABC mutant
378700404	ref YP_005182361.1 phosphoribosylglycinamidine myltransferase [Salmonella enterica subsp. enterica serovar Typhimurium str. SL1344]	144.36	FumABC mutant	FumABC mutant	FumABC mutant	FumABC mutant	FumABC mutant
378701848	ref YP_005183806.1 large (alpha) subunit of the fatty acid-oxidizing multienzyme complex [Salmonella enterica subsp. enterica serovar Typhimurium str. SL1344]	186.53	FumABC mutant	FumABC mutant	FumABC mutant	FumABC mutant	FumABC mutant
378701046	ref YP_005183003.1 transferase [Salmonella enterica subsp. enterica serovar Typhimurium str. SL1344]	190.23	FumABC mutant	FumABC mutant	FumABC mutant	FumABC mutant	FumABC mutant
378701041	ref YP_005182998.1 D-mannonate hydrolase [Salmonella enterica subsp. enterica serovar Typhimurium str. SL1344]	212.24	FumABC mutant	FumABC mutant	FumABC mutant	FumABC mutant	FumABC mutant
378702120	ref YP_005184078.1 cytochrome c552, subunit of nitrite reductase complex [Salmonella enterica subsp. enterica serovar Typhimurium str. SL1344]	150.77	FumABC mutant	FumABC mutant	FumABC mutant	FumABC mutant	FumABC mutant
378699696	ref YP_005181653.1 putative lipoprotein [Salmonella enterica subsp. enterica serovar Typhimurium str. SL1344]	173.77	FumABC mutant	FumABC mutant	FumABC mutant	FumABC mutant	FumABC mutant
378699333	ref YP_005181290.1 pyridoxamine 5'-phosphate oxidase [Salmonella enterica subsp. enterica serovar Typhimurium str. SL1344]	341.03	FumABC mutant	FumABC mutant	FumABC mutant	FumABC mutant	FumABC mutant
378701035	ref YP_005182992.1 aldehyde dehydrogenase [Salmonella enterica subsp. enterica serovar Typhimurium str. SL1344]	234.87	FumABC mutant	FumABC mutant	FumABC mutant	FumABC mutant	FumABC mutant
378699689	ref YP_005181646.1 hypothetical protein SL1344_1741 [Salmonella enterica subsp. enterica serovar Typhimurium str. SL1344]	237.18	FumABC mutant	FumABC mutant	FumABC mutant	FumABC mutant	FumABC mutant
378698239	ref YP_005180196.1 hypothetical protein SL1344_0261 [Salmonella enterica subsp. enterica serovar Typhimurium str. SL1344]	335.7	FumABC mutant	FumABC mutant	FumABC mutant	FumABC mutant	FumABC mutant
378701381	ref YP_005183339.1 shikimate kinase I [Salmonella enterica subsp. enterica serovar Typhimurium str. SL1344]	113.91	FumABC mutant	FumABC mutant	FumABC mutant	FumABC mutant	FumABC mutant
378701380	ref YP_005183338.1 3-dehydroquinate synthase [Salmonella enterica subsp. enterica serovar Typhimurium str. SL1344]	186.48	FumABC mutant	FumABC mutant	FumABC mutant	FumABC mutant	FumABC mutant
378702103	ref YP_005184061.1 putative type-I secretion protein [Salmonella enterica subsp. enterica serovar Typhimurium str. SL1344]	258.03	FumABC mutant	FumABC mutant	FumABC mutant	FumABC mutant	FumABC mutant
378701377	ref YP_005183335.1 ribulose-phosphate 3-epimerase [Salmonella enterica subsp. enterica serovar Typhimurium str. SL1344]	348.9	FumABC mutant	FumABC mutant	FumABC mutant	FumABC mutant	FumABC mutant
378701375	ref YP_005183333.1 tryptophanyl-tRNA synthetase [Salmonella enterica subsp. enterica serovar Typhimurium str. SL1344]	198.97	FumABC mutant	FumABC mutant	FumABC mutant	FumABC mutant	FumABC mutant
378698228	ref YP_005180185.1 oxidoreductase [Salmonella enterica subsp. enterica serovar Typhimurium str. SL1344]	262.39	FumABC mutant	FumABC mutant	FumABC mutant	FumABC mutant	FumABC mutant
378701805	ref YP_005183763.1 porphobilinogen deaminase [Salmonella enterica subsp. enterica serovar Typhimurium str. SL1344]	231.1	FumABC mutant	FumABC mutant	FumABC mutant	FumABC mutant	FumABC mutant
378699660	ref YP_005181617.1 putative ATP/GTP-binding protein [Salmonella enterica subsp. enterica serovar Typhimurium str. SL1344]	250.31	FumABC mutant	FumABC mutant	FumABC mutant	FumABC mutant	FumABC mutant
378701800	ref YP_005183758.1 UDP-N-acetyl-D-mannosaminuronic acid transferase [Salmonella enterica subsp. enterica serovar Typhimurium str. SL1344]	182.06	FumABC mutant	FumABC mutant	FumABC mutant	FumABC mutant	FumABC mutant
378700280	ref YP_005182237.1 erythronate-4-phosphate dehydrogenase [Salmonella enterica subsp. enterica serovar Typhimurium str. SL1344]	188.42	FumABC mutant	FumABC mutant	FumABC mutant	FumABC mutant	FumABC mutant
378701364	ref YP_005183322.1 cell filamentation protein Fic [Salmonella enterica subsp. enterica serovar Typhimurium str. SL1344]	191.87	FumABC mutant	FumABC mutant	FumABC mutant	FumABC mutant	FumABC mutant
378701002	ref YP_005182959.1 Glutathione synthetase [Salmonella enterica subsp. enterica serovar Typhimurium str. SL1344]	182.01	FumABC mutant	FumABC mutant	FumABC mutant	FumABC mutant	FumABC mutant
378700718	ref YP_005182675.1 hypothetical protein SL1344_2786 [Salmonella enterica subsp. enterica serovar Typhimurium str. SL1344]	441.54	FumABC mutant	FumABC mutant	FumABC mutant	FumABC mutant	FumABC mutant
378701000	ref YP_005182957.1 endonuclease I [Salmonella enterica subsp. enterica serovar Typhimurium str. SL1344]	148.63	FumABC mutant	FumABC mutant	FumABC mutant	FumABC mutant	FumABC mutant
378698216	ref YP_005180173.1 ROF protein [Salmonella enterica subsp. enterica serovar Typhimurium str. SL1344]	747.77	FumABC mutant	FumABC mutant	FumABC mutant	FumABC mutant	FumABC mutant
378698214	ref YP_005180171.1 hypothetical protein SL1344_0236 [Salmonella enterica subsp. enterica serovar Typhimurium str. SL1344]	368.54	FumABC mutant	FumABC mutant	FumABC mutant	FumABC mutant	FumABC mutant
378698210	ref YP_005180167.1 DNA polymerase III subunit alpha [Salmonella enterica subsp. enterica serovar Typhimurium str. SL1344]	19.59	FumABC mutant	FumABC mutant	FumABC mutant	FumABC mutant	FumABC mutant
378700705	ref YP_005182662.1 Protein csiD [Salmonella enterica subsp. enterica serovar Typhimurium str. SL1344]	217.66	FumABC mutant	FumABC mutant	FumABC mutant	FumABC mutant	FumABC mutant
378698562	ref YP_005180519.1 alkyl hydroperoxide reductase F52A protein (subunit F) [Salmonella enterica subsp. enterica serovar Typhimurium str. SL1344]	109.42	FumABC mutant	FumABC mutant	FumABC mutant	FumABC mutant	FumABC mutant
378699649	ref YP_005181606.1 putative regulator [Salmonella enterica subsp. enterica serovar Typhimurium str. SL1344]	194.64	FumABC mutant	FumABC mutant	FumABC mutant	FumABC mutant	FumABC mutant
378699648	ref YP_005181605.1 2-dehydro-3-deoxyphosphooctonate aldolase [Salmonella enterica subsp. enterica serovar Typhimurium str. SL1344]	252.14	FumABC mutant	FumABC mutant	FumABC mutant	FumABC mutant	FumABC mutant
378699643	ref YP_005181600.1 nitrate/nitrite response regulator protein NarL [Salmonella enterica subsp. enterica serovar Typhimurium str. SL1344]	189.58	FumABC mutant	FumABC mutant	FumABC mutant	FumABC mutant	FumABC mutant
378698557	ref YP_005180514.1 hypothetical protein SL1344_0592 [Salmonella enterica subsp. enterica serovar Typhimurium str. SL1344]	189.85	FumABC mutant	FumABC mutant	FumABC mutant	FumABC mutant	FumABC mutant
378699996	ref YP_005181953.1 phosphomannomutase [Salmonella enterica subsp. enterica serovar Typhimurium str. SL1344]	173.97	FumABC mutant	FumABC mutant	FumABC mutant	FumABC mutant	FumABC mutant
378699195	ref YP_005181152.1 succinylarginine dihydrolase [Salmonella enterica subsp. enterica serovar Typhimurium str. SL1344]	197.44	FumABC mutant	FumABC mutant	FumABC mutant	FumABC mutant	FumABC mutant
378698548	ref YP_005180505.1 isochorismate synthase EntC [Salmonella enterica subsp. enterica serovar Typhimurium str. SL1344]	194.4	FumABC mutant	FumABC mutant	FumABC mutant	FumABC mutant	FumABC mutant
378701692	ref YP_005183650.1 heat shock protein A [Salmonella enterica subsp. enterica serovar Typhimurium str. SL1344]	264.56	FumABC mutant	FumABC mutant	FumABC mutant	FumABC mutant	FumABC mutant
378701330	ref YP_005183288.1 30S ribosomal protein S19 [Salmonella enterica subsp. enterica serovar Typhimurium str. SL1344]	915.55	FumABC mutant	FumABC mutant	FumABC mutant	FumABC mutant	FumABC mutant
378701691	ref YP_005183649.1 heat shock protein B [Salmonella enterica subsp. enterica serovar Typhimurium str. SL1344]	787.1	FumABC mutant	FumABC mutant	FumABC mutant	FumABC mutant	FumABC mutant
378702417	ref YP_005184375.1 hypothetical protein SL1344_4514 [Salmonella enterica subsp. enterica serovar Typhimurium str. SL1344]	212.6	FumABC mutant	FumABC mutant	FumABC mutant	FumABC mutant	FumABC mutant
378702415	ref YP_005184373.1 phosphoglycerate mutase [Salmonella enterica subsp. enterica serovar Typhimurium str. SL1344]	177.18	FumABC mutant	FumABC mutant	FumABC mutant	FumABC mutant	FumABC mutant
378698541	ref YP_005180498.1 enterobactin synthetase component F [Salmonella enterica subsp. enterica serovar Typhimurium str. SL1344]	14.31	FumABC mutant	FumABC mutant	FumABC mutant	FumABC mutant	FumABC mutant
378702411	ref YP_005184369.1 ABC transporter [Salmonella enterica subsp. enterica serovar Typhimurium str. SL1344]	169.37	FumABC mutant	FumABC mutant	FumABC mutant	FumABC mutant	FumABC mutant
378699986	ref YP_005181943.1 histidinol-phosphate aminotransferase (imidazole) [Salmonella enterica subsp. enterica serovar Typhimurium str. SL1344]	86.41	FumABC mutant	FumABC mutant	FumABC mutant	FumABC mutant	FumABC mutant
378699622	ref YP_005181579.1 oligopeptide transport ATP-binding protein (OppD) [Salmonella enterica subsp. enterica serovar Typhimurium str. SL1344]	243.66	FumABC mutant	FumABC mutant	FumABC mutant	FumABC mutant	FumABC mutant
378700245	ref YP_005182202.1 hypothetical protein SL1344_2304 [Salmonella enterica subsp. enterica serovar Typhimurium str. SL1344]	236.43	FumABC mutant	FumABC mutant	FumABC mutant	FumABC mutant	FumABC mutant
378699181	ref YP_005181138.1 hypothetical protein SL1344_1227 [Salmonella enterica subsp. enterica serovar Typhimurium str. SL1344]	249.34	FumABC mutant	FumABC mutant	FumABC mutant	FumABC mutant	FumABC mutant
378701321	ref YP_005183279.1 30S ribosomal protein S14 [Salmonella enterica subsp. enterica serovar Typhimurium str. SL1344]	521.16	FumABC mutant	FumABC mutant	FumABC mutant	FumABC mutant	FumABC mutant
378702408	ref YP_005184366.1 putative phosphoserine phosphatase [Salmonella enterica subsp. enterica serovar Typhimurium str. SL1344]	142.39	FumABC mutant	FumABC mutant	FumABC mutant	FumABC mutant	FumABC mutant
378700599	ref YP_005182556.1 SsrA (tmRNA)-binding protein [Salmonella enterica subsp. enterica serovar Typhimurium str. SL1344]	179.8	FumABC mutant	FumABC mutant	FumABC mutant	FumABC mutant	FumABC mutant
378700237	ref YP_005182194.1 NADH dehydrogenase I subunit B [Salmonella enterica subsp. enterica serovar Typhimurium str. SL1344]	179.21	FumABC mutant	FumABC mutant	FumABC mutant	FumABC mutant	FumABC mutant
378700234	ref YP_005182191.1 NADH dehydrogenase I subunit F [Salmonella enterica subsp. enterica serovar Typhimurium str. SL1344]	134.08	FumABC mutant	FumABC mutant	FumABC mutant	FumABC mutant	FumABC mutant
378700233	ref YP_005182190.1 NADH dehydrogenase I subunit G [Salmonella enterica subsp. enterica serovar Typhimurium str. SL1344]	13.7	FumABC mutant	FumABC mutant	FumABC mutant	FumABC mutant	FumABC mutant
378701318	ref YP_005183276.1 50S ribosomal protein L18 [Salmonella enterica subsp. enterica serovar Typhimurium str. SL1344]	400.6	FumABC mutant	FumABC mutant	FumABC mutant	FumABC mutant	FumABC mutant
378699177	ref YP_005181134.1 hypothetical protein SL1344_1224 [Salmonella enterica subsp. enterica serovar Typhimurium str. SL1344]	232.32	FumABC mutant	FumABC mutant	FumABC mutant	FumABC mutant	FumABC mutant
378701314	ref YP_005183272.1 preprotein translocase subunit [Salmonella enterica subsp. enterica serovar Typhimurium str. SL1344]	221.12	FumABC mutant	FumABC mutant	FumABC mutant	FumABC mutant	FumABC mutant
378699173	ref YP_005181130.1 hypothetical protein SL1344_1220 [Salmonella enterica subsp. enterica serovar Typhimurium str. SL1344]	185.97	FumABC mutant	FumABC mutant	FumABC mutant	FumABC mutant	FumABC mutant
378699607	ref YP_005181564.1 hypothetical protein SL1344_1659 [Salmonella enterica subsp. enterica serovar Typhimurium str. SL1344]	1800.6	FumABC mutant	FumABC mutant	FumABC mutant	FumABC mutant	FumABC mutant
378701304	ref YP_005183262.1 large-conductance mechanosensitive channel [Salmonella enterica subsp. enterica serovar Typhimurium str. SL1344]	399.39	FumABC mutant	FumABC mutant	FumABC mutant	FumABC mutant	FumABC mutant
378701663	ref YP_005183621.1 fructose-1,6-bisphosphate aldolase [Salmonella enterica subsp. enterica serovar Typhimurium str. SL1344]	172.58	FumABC mutant	FumABC mutant	FumABC mutant	FumABC mutant	FumABC mutant
378701301	ref YP_005183259.1 methionyl-tRNA formyltransferase [Salmonella enterica subsp. enterica serovar Typhimurium str. SL1344]	211.48	FumABC mutant	FumABC mutant	FumABC mutant	FumABC mutant	FumABC mutant
378698079	ref YP_005180036.1 secreted protein [Salmonella enterica subsp. enterica serovar Typhimurium str. SL1344]	175.49	FumABC mutant	FumABC mutant	FumABC mutant	FumABC mutant	FumABC mutant
378699156	ref YP_005181113.1 hypothetical protein SL1344_1202 [Salmonella enterica subsp. enterica serovar Typhimurium str. SL1344]	282.92	FumABC mutant	FumABC mutant	FumABC mutant	FumABC mutant	FumABC mutant
378698509	ref YP_005180466.1 transcriptional regulator (FimXZ protein) [Salmonella enterica subsp. enterica serovar Typhimurium str. SL1344]	268.17	FumABC mutant	FumABC mutant	FumABC mutant	FumABC mutant	FumABC mutant
378698865	ref YP_005180822.1 pyruvate formate-lyase 1 activating enzyme [Salmonella enterica subsp. enterica serovar Typhimurium str. SL1344]	187.91	FumABC mutant	FumABC mutant	FumABC mutant	FumABC mutant	FumABC mutant
378698860	ref YP_005180817.1 anaerobic dimethyl sulfoxide reductase subunit A [Salmonella enterica subsp. enterica serovar Typhimurium str. SL1344]	18.15	FumABC mutant	FumABC mutant	FumABC mutant	FumABC mutant	FumABC mutant
378700569	ref YP_005182526.1 hypothetical protein SL1344_2630 [Salmonella enterica subsp. enterica serovar Typhimurium str. SL1344]	228.52	FumABC mutant	FumABC mutant	FumABC mutant	FumABC mutant	FumABC mutant
378700203	ref YP_005182160.1 hypothetical protein SL1344_2262 [Salmonella enterica subsp. enterica serovar Typhimurium str. SL1344]	227.17	FumABC mutant	FumABC mutant	FumABC mutant	FumABC mutant	FumABC mutant
378699145	ref YP_005181102.1 putative substrate-binding transport protein [Salmonella enterica subsp. enterica serovar Typhimurium str. SL1344]	179.92	FumABC mutant	FumABC mutant	FumABC mutant	FumABC mutant	FumABC mutant
378699939	ref YP_005181896.1 cobalt-precorrin-6a reductase [Salmonella enterica subsp. enterica serovar Typhimurium str. SL1344]	181.14	FumABC mutant	FumABC mutant	FumABC mutant	FumABC mutant	FumABC mutant
378700555	ref YP_005182512.1 CDP-diacylglycerol--serine O-phosphatidyltransferase [Salmonella enterica subsp. enterica serovar Typhimurium str. SL1344]	236.03	FumABC mutant	FumABC mutant	FumABC mutant	FumABC mutant	FumABC mutant
378700551	ref YP_005182508.1 putative RNA methyltransferase [Salmonella enterica subsp. enterica serovar Typhimurium str. SL1344]	177.78	FumABC mutant	FumABC mutant	FumABC mutant	FumABC mutant	FumABC mutant
378699134	ref YP_005181091.1 putative virulence protein (MsgA) [Salmonella enterica subsp. enterica serovar Typhimurium str. SL1344]	186.22	FumABC mutant	FumABC mutant	FumABC mutant	FumABC mutant	FumABC mutant
378698849	ref YP_005180806.1 initiation factor IF-1 [Salmonella enterica subsp. enterica serovar Typhimurium str. SL1344]	1636.43	FumABC mutant	FumABC mutant	FumABC mutant	FumABC mutant	FumABC mutant
378699923	ref YP_005181880.1 AMP nucleosidase [Salmonella enterica subsp. enterica serovar Typhimurium str. SL1344]	239.09	FumABC mutant	FumABC mutant	FumABC mutant	FumABC mutant	FumABC mutant
378701190	ref YP_005183148.1 argininosuccinate synthetase [Salmonella enterica subsp. enterica serovar Typhimurium str. SL1344]	32.81	FumABC mutant	FumABC mutant	FumABC mutant	FumABC mutant	FumABC mutant
378702274	ref YP_005184232.1 putative PmbA protein [Salmonella enterica subsp. enterica serovar Typhimurium str. SL1344]	226.73	FumABC mutant	FumABC mutant	FumABC mutant	FumABC mutant	FumABC mutant
378699488	ref YP_005181445.1 tellurite resistance protein TehB [Salmonella enterica subsp. enterica serovar Typhimurium str. SL1344]	118.49	FumABC mutant	FumABC mutant	FumABC mutant	FumABC mutant	FumABC mutant
378701984	ref YP_005183942.1 TetR family transcriptional regulator [Salmonella enterica subsp. enterica serovar Typhimurium str. SL1344]	183.98	FumABC mutant	FumABC mutant	FumABC mutant	FumABC mutant	FumABC mutant
378701983	ref YP_005183941.1 pyridine nucleotide-disulfide oxidoreductase [Salmonella enterica subsp. enterica serovar Typhimurium str. SL1344]	388.65	FumABC mutant	FumABC mutant	FumABC mutant	FumABC mutant	FumABC mutant
378698832	ref YP_005180789.1 pyruvate dehydrogenase [Salmonella enterica subsp. enterica serovar Typhimurium str. SL1344]	371.93	FumABC mutant	FumABC mutant	FumABC mutant	FumABC mutant	FumABC mutant
378701187	ref YP_005183145.1 protein chain initiation factor 2 [Salmonella enterica subsp. enterica serovar Typhimurium str. SL1344]	250.77	FumABC mutant	FumABC mutant	FumABC mutant	FumABC mutant	FumABC mutant
378701184	ref YP_005183142.1 30S ribosomal protein S15 [Salmonella enterica subsp. enterica serovar Typhimurium str. SL1344]	1374.85	FumABC mutant	FumABC mutant	FumABC mutant	FumABC mutant	FumABC mutant
378702268	ref YP_005184226.1 putative malonic semialdehyde oxidative decarboxylase [Salmonella enterica subsp. enterica serovar Typhimurium str. SL1344]	175.35	FumABC mutant	FumABC mutant	FumABC mutant	FumABC mutant	FumABC mutant
378700533	ref YP_005182490.1 bacteriophage protein [Salmonella enterica subsp. enterica serovar Typhimurium str. SL1344]	301.43	FumABC mutant	FumABC mutant	FumABC mutant	FumABC mutant	FumABC mutant
378700890	ref YP_005182847.1 fuscose operon fucU protein [Salmonella enterica subsp. enterica serovar Typhimurium str. SL1344]	576.25	FumABC mutant	FumABC mutant	FumABC mutant	FumABC mutant	FumABC mutant
378699477	ref YP_005181434.1 putative aldehyde dehydrogenase [Salmonella enterica subsp. enterica serovar Typhimurium str. SL1344]	204.59	FumABC mutant	FumABC mutant	FumABC mutant	FumABC mutant	FumABC mutant
378699110	ref YP_005181067.1 ABC transporter [Salmonella enterica subsp. enterica serovar Typhimurium str. SL1344]	183.05	FumABC mutant	FumABC mutant	FumABC mutant	FumABC mutant	FumABC mutant
378698827	ref YP_005180784.1 hypothetical protein SL1344_0869 [Salmonella enterica subsp. enterica serovar Typhimurium str. SL1344]	293.69	FumABC mutant	FumABC mutant	FumABC mutant	FumABC mutant	FumABC mutant
378700091	ref YP_005182048.1 putative gentisate 1,2-dioxygenase [Salmonella enterica subsp. enterica serovar Typhimurium str. SL1344]	189.18	FumABC mutant	FumABC mutant	FumABC mutant	FumABC mutant	FumABC mutant
378700528	ref YP_005182485.1 putative bacteriophage protein [Salmonella enterica subsp. enterica serovar Typhimurium str. SL1344]	202.1	FumABC mutant	FumABC mutant	FumABC mutant	FumABC mutant	FumABC mutant
378699902	ref YP_005181859.1 putative replication protein [Salmonella enterica subsp. enterica serovar Typhimurium str. SL1344]	174.33	FumABC mutant	FumABC mutant	FumABC mutant	FumABC mutant	FumABC mutant
378698384	ref YP_005180341.1 putative oxidoreductase [Salmonella enterica subsp. enterica serovar Typhimurium str. SL1344]	212.54	FumABC mutant	FumABC mutant	FumABC mutant	FumABC mutant	FumABC mutant
378699466	ref YP_005181423.1 ATP-binding protein [Salmonella enterica subsp. enterica serovar Typhimurium str. SL1344]	232.54	FumABC mutant	FumABC mutant	FumABC mutant	FumABC mutant	FumABC mutant
378699103	ref YP_005181060.1 hypothetical protein SL1344_1147 [Salmonella enterica subsp. enterica serovar Typhimurium str. SL1344]	100.68	FumABC mutant	FumABC mutant	FumABC mutant	FumABC mutant	FumABC mutant
378701965	ref YP_005183923.1 catalase (hydroperoxidase I) [Salmonella enterica subsp. enterica serovar Typhimurium str. SL1344]	136.05	FumABC mutant	FumABC mutant	FumABC mutant	FumABC mutant	FumABC mutant
378701964	ref YP_005183922.1 5,10 methylenetetrahydrofolate reductase [Salmonella enterica subsp. enterica serovar Typhimurium str. SL1344]	212.21	FumABC mutant	FumABC mutant	FumABC mutant	FumABC mutant	FumABC mutant
378700085	ref YP_005182042.1 putative oxidoreductase [Salmonella enterica subsp. enterica serovar Typhimurium str. SL1344]	372.12	FumABC mutant	FumABC mutant	FumABC mutant	FumABC mutant	FumABC mutant
378698018	ref YP_005179975.1 hypothetical protein SL1344_0035 [Salmonella enterica subsp. enterica serovar Typhimurium str. SL1344]	171.57	FumABC mutant	FumABC mutant	FumABC mutant	FumABC mutant	FumABC mutant
378698017	ref YP_005179974.1 putative secreted 5'-nucleotidase [Salmonella enterica subsp. enterica serovar Typhimurium str. SL1344]	30.26	FumABC mutant	FumABC mutant	FumABC mutant	FumABC mutant	FumABC mutant
378698378	ref YP_005180335.1 hypothetical protein SL1344_0409 [Salmonella enterica subsp. enterica serovar Typhimurium str. SL1344]	257.11	FumABC mutant	FumABC mutant	FumABC mutant	FumABC mutant	FumABC mutant
378698377	ref YP_005180334.1 putative lipoprotein [Salmonella enterica subsp. enterica serovar Typhimurium str. SL1344]	204.14	FumABC mutant	FumABC mutant	FumABC mutant	FumABC mutant	FumABC mutant
378700516	ref YP_005182473.1 putative bacteriophage encoded virulence protein [Salmonella enterica subsp. enterica serovar Typhimurium str. SL1344]	151.59	FumABC mutant	FumABC mutant	FumABC mutant	FumABC mutant	FumABC mutant
378700513	ref YP_005182470.1 bacteriophage protein [Salmonella enterica subsp. enterica serovar Typhimurium str. SL1344]	537.06	FumABC mutant	FumABC mutant	FumABC mutant	FumABC mutant	FumABC mutant
378700512	ref YP_005182469.1 putative DNA packaging protein [Salmonella enterica subsp. enterica serovar Typhimurium str. SL1344]	175.22	FumABC mutant	FumABC mutant	FumABC mutant	FumABC mutant	FumABC mutant
378698371	ref YP_005180328.1 protein-export membrane protein SecD [Salmonella enterica subsp. enterica serovar Typhimurium str. SL1344]	89.63	FumABC mutant	FumABC mutant	FumABC mutant	FumABC mutant	FumABC mutant
378702242	ref YP_005184200.1 cysQ protein [Salmonella enterica subsp. enterica serovar Typhimurium str. SL1344]	207.05	FumABC mutant	FumABC mutant	FumABC mutant	FumABC mutant	FumABC mutant
378698808	ref YP_005180765.1 glutaredoxin [Salmonella enterica subsp. enterica serovar Typhimurium str. SL1344]	724.97	FumABC mutant	FumABC mutant	FumABC mutant	FumABC mutant	FumABC mutant
378701950	ref YP_005183908.1 heat shock protein [Salmonella enterica subsp. enterica serovar Typhimurium str. SL1344]	325.6	FumABC mutant	FumABC mutant	FumABC mutant	FumABC mutant	FumABC mutant
378700503	ref YP_005182460.1 bacteriophage protein [Salmonella enterica subsp. enterica serovar Typhimurium str. SL1344]	56.05	FumABC mutant	FumABC mutant	FumABC mutant	FumABC mutant	FumABC mutant
378700069	ref YP_005182026.1 putative lipoprotein [Salmonella enterica subsp. enterica serovar Typhimurium str. SL1344]	247.37	FumABC mutant	FumABC mutant	FumABC mutant	FumABC mutant	FumABC mutant
378700067	ref YP_005182024.1 hypothetical protein SL1344_2131 [Salmonella enterica subsp. enterica serovar Typhimurium str. SL1344]	212.81	FumABC mutant	FumABC mutant	FumABC mutant	FumABC mutant	FumABC mutant
378701943	ref YP_005183901.1 putative glycerol metabolic protein [Salmonella enterica subsp. enterica serovar Typhimurium str. SL1344]	90.37	FumABC mutant	FumABC mutant	FumABC mutant	FumABC mutant	FumABC mutant
378701942	ref YP_005183900.1 ferredoxin--NADP reductase [Salmonella enterica subsp. enterica serovar Typhimurium str. SL1344]	215.71	FumABC mutant	FumABC mutant	FumABC mutant	FumABC mutant	FumABC mutant
378699440	ref YP_005181397.1 putative hydrolase [Salmonella enterica subsp. enterica serovar Typhimurium str. SL1344]	303.72	FumABC mutant	FumABC mutant	FumABC mutant	FumABC mutant	FumABC mutant
378701149	ref YP_005183106.1 hypothetical protein SL1344_3220 [Salmonella enterica subsp. enterica serovar Typhimurium str. SL1344]	126.51	FumABC mutant	FumABC mutant	FumABC mutant	FumABC mutant	FumABC mutant
378701144	ref YP_005183101.1 formate acetyltransferase [Salmonella enterica subsp. enterica serovar Typhimurium str. SL1344]	185.53	FumABC mutant	FumABC mutant	FumABC mutant	FumABC mutant	FumABC mutant
378699439	ref YP_005181396.1 putative hydrolase [Salmonella enterica subsp. enterica serovar Typhimurium str. SL1344]	192.62	FumABC mutant	FumABC mutant	FumABC mutant	FumABC mutant	FumABC mutant
378699438	ref YP_005181395.1 glycogen debranching protein [Salmonella enterica subsp. enterica serovar Typhimurium str. SL1344]	214.85	FumABC mutant	FumABC mutant	FumABC mutant	FumABC mutant	FumABC mutant
378699799	ref YP_005181756.1 trehalose-6-phosphate synthase [Salmonella enterica subsp. enterica serovar Typhimurium str. SL1344]	325.03	FumABC mutant	FumABC mutant	FumABC mutant	FumABC mutant	FumABC mutant
378699798	ref YP_005181755.1 hypothetical protein SL1344_1861 [Salmonella enterica subsp. enterica serovar Typhimurium str. SL1344]	280.86	FumABC mutant	FumABC mutant	FumABC mutant	FumABC mutant	FumABC mutant
378701136	ref YP_005183093.1 hypothetical protein SL1344_3205 [Salmonella enterica subsp. enterica serovar Typhimurium str. SL1344]	225.22	FumABC mutant	FumABC mutant	FumABC mutant	FumABC mutant	FumABC mutant
378699789	ref YP_005181746.1 Chemotaxis response regulator protein-glutamate methylesterase [Salmonella enterica subsp. enterica serovar Typhimurium str. SL1344]	168.61	FumABC mutant	FumABC mutant	FumABC mutant	FumABC mutant	FumABC mutant
378699781	ref YP_005181738.1 arginyl-tRNA synthetase [Salmonella enterica subsp. enterica serovar Typhimurium str. SL1344]	147.86	FumABC mutant	FumABC mutant	FumABC mutant	FumABC mutant	FumABC mutant
378701921	ref YP_005183879.1 6-phosphofructokinase [Salmonella enterica subsp. enterica serovar Typhimurium str. SL1344]	84.06	FumABC mutant	FumABC mutant	FumABC mutant	FumABC mutant	FumABC mutant
378701487	ref YP_005183445.1 glutathione reductase [Salmonella enterica subsp. enterica serovar Typhimurium str. SL1344]	239.49	FumABC mutant	FumABC mutant	FumABC mutant	FumABC mutant	FumABC mutant
378702207	ref YP_005184165.1 ribonuclease R (RNase R) [Salmonella enterica subsp. enterica serovar Typhimurium str. SL1344]	215.08	FumABC mutant	FumABC mutant	FumABC mutant	FumABC mutant	FumABC mutant
378702200	ref YP_005184158.1 tRNA delta-2-isopentenylpyrophosphate (IPP) transferase [Salmonella enterica subsp. enterica serovar Typhimurium str. SL1344]	152.18	FumABC mutant	FumABC mutant	FumABC mutant	FumABC mutant	FumABC mutant
378701916	ref YP_005183874.1 hypothetical protein SL1344_4006 [Salmonella enterica subsp. enterica serovar Typhimurium str. SL1344]	446.17	FumABC mutant	FumABC mutant	FumABC mutant	FumABC mutant	FumABC mutant
378700030	ref YP_005181987.1 putative protein-tyrosine phosphatase [Salmonella enterica subsp. enterica serovar Typhimurium str. SL1344]	365.98	FumABC mutant	FumABC mutant	FumABC mutant	FumABC mutant	FumABC mutant
378700384	ref YP_005182341.1 nitrate/nitrite sensor protein NarQ [Salmonella enterica subsp. enterica serovar Typhimurium str. SL1344]	28.2	FumABC mutant	FumABC mutant	FumABC mutant	FumABC mutant	FumABC mutant
378700020	ref YP_005181977.1 putative O-antigen biosynthesis protein [Salmonella enterica subsp. enterica serovar Typhimurium str. SL1344]	242.15	FumABC mutant	FumABC mutant	FumABC mutant	FumABC mutant	FumABC mutant
378701104	ref YP_005183061.1 hypothetical protein SL1344_3172 [Salmonella enterica subsp. enterica serovar Typhimurium str. SL1344]	122.82	FumABC mutant	FumABC mutant	FumABC mutant	FumABC mutant	FumABC mutant
378698317	ref YP_005180274.1 putative cation transport atpase [Salmonella enterica subsp. enterica serovar Typhimurium str. SL1344]	11.22	FumABC mutant	FumABC mutant	FumABC mutant	FumABC mutant	FumABC mutant
378701460	ref YP_005183418.1 cell division ATP-binding protein FtsE [Salmonella enterica subsp. enterica serovar Typhimurium str. SL1344]	199.19	FumABC mutant	FumABC mutant	FumABC mutant	FumABC mutant	FumABC mutant
378699759	ref YP_005181716.1 glucose 6-phosphate dehydrogenase [Salmonella enterica subsp. enterica serovar Typhimurium str. SL1344]	114.01	FumABC mutant	FumABC mutant	FumABC mutant	FumABC mutant	FumABC mutant
378700378	ref YP_005182335.1 transketolase [Salmonella enterica subsp. enterica serovar Typhimurium str. SL1344]	378.4	FumABC mutant	FumABC mutant	FumABC mutant	FumABC mutant	FumABC mutant
378700010	ref YP_005181967.1 dTDP-glucose 4,6-dehydratase [Salmonella enterica subsp. enterica serovar Typhimurium str. SL1344]	207.81	FumABC mutant	FumABC mutant	FumABC mutant	FumABC mutant	FumABC mutant
378700807	ref YP_005182764.1 secretory apparatus of type III secretion system [Salmonella enterica subsp. enterica serovar Typhimurium str. SL1344]	46.98	FumABC mutant	FumABC mutant	FumABC mutant	FumABC mutant	FumABC mutant
378699749	ref YP_005181706.1 DNA polymerase III subunit theta [Salmonella enterica subsp. enterica serovar Typhimurium str. SL1344]	223.57	FumABC mutant	FumABC mutant	FumABC mutant	FumABC mutant	FumABC mutant
378699745	ref YP_005181702.1 Integrase [Salmonella enterica subsp. enterica serovar Typhimurium str. SL1344]	115.55	FumABC mutant	FumABC mutant	FumABC mutant	FumABC mutant	FumABC mutant
378700008	ref YP_005181965.1 TDP-glucose pyrophosphorylase [Salmonella enterica subsp. enterica serovar Typhimurium str. SL1344]	244.69	FumABC mutant	FumABC mutant	FumABC mutant	FumABC mutant	FumABC mutant
378700007	ref YP_005181964.1 dTDP-4-dehydrorhamnose 3,5-epimerase [Salmonella enterica subsp. enterica serovar Typhimurium str. SL1344]	159.34	FumABC mutant	FumABC mutant	FumABC mutant	FumABC mutant	FumABC mutant
378700367	ref YP_005182324.1 putative aldehyde dehydrogenase [Salmonella enterica subsp. enterica serovar Typhimurium str. SL1344]	227.31	FumABC mutant	FumABC mutant	FumABC mutant	FumABC mutant	FumABC mutant
378699741	ref YP_005181698.1 Phage Tail Assembly Protein [Salmonella enterica subsp. enterica serovar Typhimurium str. SL1344]	226.83	FumABC mutant	FumABC mutant	FumABC mutant	FumABC mutant	FumABC mutant
378700004	ref YP_005181961.1 CDP-glucose 4,6-dehydratase [Salmonella enterica subsp. enterica serovar Typhimurium str. SL1344]	210.88	FumABC mutant	FumABC mutant	FumABC mutant	FumABC mutant	FumABC mutant
378701444	ref YP_005183402.1 glycerophosphoryl diester phosphodiesterase [Salmonella enterica subsp. enterica serovar Typhimurium str. SL1344]	259.37	FumABC mutant	FumABC mutant	FumABC mutant	FumABC mutant	FumABC mutant
378698656	ref YP_005180613.1 hypothetical protein SL1344_0693 [Salmonella enterica subsp. enterica serovar Typhimurium str. SL1344]	300.4	FumABC mutant	FumABC mutant	FumABC mutant	FumABC mutant	FumABC mutant
378699734	ref YP_005181691.1 putative acetyltransferase [Salmonella enterica subsp. enterica serovar Typhimurium str. SL1344]	503.54	FumABC mutant	FumABC mutant	FumABC mutant	FumABC mutant	FumABC mutant
378700350	ref YP_005182307.1 hypothetical protein SL1344_2409 [Salmonella enterica subsp. enterica serovar Typhimurium str. SL1344]	225	FumABC mutant	FumABC mutant	FumABC mutant	FumABC mutant	FumABC mutant
378701436	ref YP_005183394.1 putative oxidoreductase [Salmonella enterica subsp. enterica serovar Typhimurium str. SL1344]	221.83	FumABC mutant	FumABC mutant	FumABC mutant	FumABC mutant	FumABC mutant
378698642	ref YP_005180599.1 seqA protein [Salmonella enterica subsp. enterica serovar Typhimurium str. SL1344]	189.69	FumABC mutant	FumABC mutant	FumABC mutant	FumABC mutant	FumABC mutant
378701428	ref YP_005183386.1 glucose-1-phosphate adenylyltransferase [Salmonella enterica subsp. enterica serovar Typhimurium str. SL1344]	233	FumABC mutant	FumABC mutant	FumABC mutant	FumABC mutant	FumABC mutant
378701427	ref YP_005183385.1 glycogen synthase [Salmonella enterica subsp. enterica serovar Typhimurium str. SL1344]	186.2	FumABC mutant	FumABC mutant	FumABC mutant	FumABC mutant	FumABC mutant
378699285	ref YP_005181242.1 putative pathogenicity island effector protein [Salmonella enterica subsp. enterica serovar Typhimurium str. SL1344]	158.35	FumABC mutant	FumABC mutant	FumABC mutant	FumABC mutant	FumABC mutant
378701421	ref YP_005183379.1 putative glycerol dehydrogenase [Salmonella enterica subsp. enterica serovar Typhimurium str. SL1344]	28.73	FumABC mutant	FumABC mutant	FumABC mutant	FumABC mutant	FumABC mutant
378701782	ref YP_005183740.1 ketol-acid reductoisomerase [Salmonella enterica subsp. enterica serovar Typhimurium str. SL1344]	135.09	FumABC mutant	FumABC mutant	FumABC mutant	FumABC mutant	FumABC mutant
378698631	ref YP_005180588.1 glutaminyl-tRNA synthetase [Salmonella enterica subsp. enterica serovar Typhimurium str. SL1344]	14.56	FumABC mutant	FumABC mutant	FumABC mutant	FumABC mutant	FumABC mutant
378702065	ref YP_005184023.1 glucose-6-phosphate isomerase [Salmonella enterica subsp. enterica serovar Typhimurium str. SL1344]	360.54	FumABC mutant	FumABC mutant	FumABC mutant	FumABC mutant	FumABC mutant
378701418	ref YP_005183376.1 aerobic glycerol-3-phosphate dehydrogenase [Salmonella enterica subsp. enterica serovar Typhimurium str. SL1344]	184.39	FumABC mutant	FumABC mutant	FumABC mutant	FumABC mutant	FumABC mutant
378701413	ref YP_005183371.1 hypothetical protein SL1344_3486 [Salmonella enterica subsp. enterica serovar Typhimurium str. SL1344]	192.62	FumABC mutant	FumABC mutant	FumABC mutant	FumABC mutant	FumABC mutant
378698986	ref YP_005180943.1 cell invasion protein [Salmonella enterica subsp. enterica serovar Typhimurium str. SL1344]	312.03	FumABC mutant	FumABC mutant	FumABC mutant	FumABC mutant	FumABC mutant
378698621	ref YP_005180578.1 PhoH-like ATP-binding protein [Salmonella enterica subsp. enterica serovar Typhimurium str. SL1344]	203.77	FumABC mutant	FumABC mutant	FumABC mutant	FumABC mutant	FumABC mutant
378698186	ref YP_005180143.1 MTA/SAH nucleosidase [Salmonella enterica subsp. enterica serovar Typhimurium str. SL1344]	288.11	FumABC mutant	FumABC mutant	FumABC mutant	FumABC mutant	FumABC mutant
378699260	ref YP_005181217.1 putative amintransferase [Salmonella enterica subsp. enterica serovar Typhimurium str. SL1344]	222.56	FumABC mutant	FumABC mutant	FumABC mutant	FumABC mutant	FumABC mutant
378698974	ref YP_005180931.1 hypothetical protein SL1344_1018 [Salmonella enterica subsp. enterica serovar Typhimurium str. SL1344]	229.73	FumABC mutant	FumABC mutant	FumABC mutant	FumABC mutant	FumABC mutant
378700315	ref YP_005182272.1 putative ion-channel protein [Salmonella enterica subsp. enterica serovar Typhimurium str. SL1344]	165.38	FumABC mutant	FumABC mutant	FumABC mutant	FumABC mutant	FumABC mutant
378700312	ref YP_005182269.1 glucokinase [Salmonella enterica subsp. enterica serovar Typhimurium str. SL1344]	206.07	FumABC mutant	FumABC mutant	FumABC mutant	FumABC mutant	FumABC mutant
378700311	ref YP_005182268.1 putative aminotransferase [Salmonella enterica subsp. enterica serovar Typhimurium str. SL1344]	179.53	FumABC mutant	FumABC mutant	FumABC mutant	FumABC mutant	FumABC mutant
378699254	ref YP_005181211.1 hypothetical protein SL1344_1301 [Salmonella enterica subsp. enterica serovar Typhimurium str. SL1344]	172.17	FumABC mutant	FumABC mutant	FumABC mutant	FumABC mutant	FumABC mutant
378700666	ref YP_005182623.1 putative ATPase [Salmonella enterica subsp. enterica serovar Typhimurium str. SL1344]	175.19	FumABC mutant	FumABC mutant	FumABC mutant	FumABC mutant	FumABC mutant
378700304	ref YP_005182261.1 outer membrane protease E [Salmonella enterica subsp. enterica serovar Typhimurium str. SL1344]	190.19	FumABC mutant	FumABC mutant	FumABC mutant	FumABC mutant	FumABC mutant
378702398	ref YP_005184356.1 thymidine phosphorylase [Salmonella enterica subsp. enterica serovar Typhimurium str. SL1344]	324.41	FumABC mutant	FumABC mutant	FumABC mutant	FumABC mutant	FumABC mutant
378700300	ref YP_005182257.1 hypothetical protein SL1344_2359 [Salmonella enterica subsp. enterica serovar Typhimurium str. SL1344]	1135.88	FumABC mutant	FumABC mutant	FumABC mutant	FumABC mutant	FumABC mutant
378698953	ref YP_005180910.1 aminopeptidase N [Salmonella enterica subsp. enterica serovar Typhimurium str. SL1344]	158.54	FumABC mutant	FumABC mutant	FumABC mutant	FumABC mutant	FumABC mutant
378698159	ref YP_005180116.1 aspartate 1-decarboxylase [Salmonella enterica subsp. enterica serovar Typhimurium str. SL1344]	348.1	FumABC mutant	FumABC mutant	FumABC mutant	FumABC mutant	FumABC mutant
378700658	ref YP_005182615.1 bacteriophage protein [Salmonella enterica subsp. enterica serovar Typhimurium str. SL1344]	311.98	FumABC mutant	FumABC mutant	FumABC mutant	FumABC mutant	FumABC mutant
378702029	ref YP_005183987.1 hypothetical protein SL1344_4121 [Salmonella enterica subsp. enterica serovar Typhimurium str. SL1344]	171.21	FumABC mutant	FumABC mutant	FumABC mutant	FumABC mutant	FumABC mutant
378702026	ref YP_005183984.1 malate synthase A [Salmonella enterica subsp. enterica serovar Typhimurium str. SL1344]	121.01	FumABC mutant	FumABC mutant	FumABC mutant	FumABC mutant	FumABC mutant
378702387	ref YP_005184345.1 hypothetical protein SL1344_4484 [Salmonella enterica subsp. enterica serovar Typhimurium str. SL1344]	233.42	FumABC mutant	FumABC mutant	FumABC mutant	FumABC mutant	FumABC mutant
378699599	ref YP_005181556.1 putative pseudouridine synthase [Salmonella enterica subsp. enterica serovar Typhimurium str. SL1344]	214.62	FumABC mutant	FumABC mutant	FumABC mutant	FumABC mutant	FumABC mutant
378699236	ref YP_005181193.1 3-deoxy-D-arabinoheptulosonate-7-phosphate synthase [Salmonella enterica subsp. enterica serovar Typhimurium str. SL1344]	138.3	FumABC mutant	FumABC mutant	FumABC mutant	FumABC mutant	FumABC mutant
378699597	ref YP_005181554.1 oxidoreductase [Salmonella enterica subsp. enterica serovar Typhimurium str. SL1344]	219.52	FumABC mutant	FumABC mutant	FumABC mutant	FumABC mutant	FumABC mutant
378699594	ref YP_005181551.1 DNA topoisomerase I, omega protein I [Salmonella enterica subsp. enterica serovar Typhimurium str. SL1344]	173.87	FumABC mutant	FumABC mutant	FumABC mutant	FumABC mutant	FumABC mutant
378698942	ref YP_005180899.1 bacteriophage minor tail protein [Salmonella enterica subsp. enterica serovar Typhimurium str. SL1344]	101.38	FumABC mutant	FumABC mutant	FumABC mutant	FumABC mutant	FumABC mutant
378701295	ref YP_005183253.1 shikimate dehydrogenase [Salmonella enterica subsp. enterica serovar Typhimurium str. SL1344]	141.57	FumABC mutant	FumABC mutant	FumABC mutant	FumABC mutant	FumABC mutant
378698148	ref YP_005180105.1 glucose dehydrogenase [Salmonella enterica subsp. enterica serovar Typhimurium str. SL1344]	265.5	FumABC mutant	FumABC mutant	FumABC mutant	FumABC mutant	FumABC mutant
378698147	ref YP_005180104.1 multicopper oxidase [Salmonella enterica subsp. enterica serovar Typhimurium str. SL1344]	157.45	FumABC mutant	FumABC mutant	FumABC mutant	FumABC mutant	FumABC mutant
378702016	ref YP_005183974.1 hypothetical protein SL1344_4108 [Salmonella enterica subsp. enterica serovar Typhimurium str. SL1344]	248.97	FumABC mutant	FumABC mutant	FumABC mutant	FumABC mutant	FumABC mutant
378699227	ref YP_005181184.1 phenylalanyl-tRNA synthetase subunit beta [Salmonella enterica subsp. enterica serovar Typhimurium str. SL1344]	155	FumABC mutant	FumABC mutant	FumABC mutant	FumABC mutant	FumABC mutant
378698938	ref YP_005180895.1 Tape Measure [Salmonella enterica subsp. enterica serovar Typhimurium str. SL1344]	86.49	FumABC mutant	FumABC mutant	FumABC mutant	FumABC mutant	FumABC mutant
378700997	ref YP_005182954.1 S-adenosylmethionine synthetase [Salmonella enterica subsp. enterica serovar Typhimurium str. SL1344]	177.73	FumABC mutant	FumABC mutant	FumABC mutant	FumABC mutant	FumABC mutant
378701719	ref YP_005183677.1 DNA gyrase subunit B [Salmonella enterica subsp. enterica serovar Typhimurium str. SL1344]	177.56	FumABC mutant	FumABC mutant	FumABC mutant	FumABC mutant	FumABC mutant
378701718	ref YP_005183676.1 putative LysR family transcriptional regulator [Salmonella enterica subsp. enterica serovar Typhimurium str. SL1344]	244.36	FumABC mutant	FumABC mutant	FumABC mutant	FumABC mutant	FumABC mutant
378702361	ref YP_005184319.1 Mrr restriction system protein [Salmonella enterica subsp. enterica serovar Typhimurium str. SL1344]	200.77	FumABC mutant	FumABC mutant	FumABC mutant	FumABC mutant	FumABC mutant
378701714	ref YP_005183672.1 galactonate operon transcriptional repressor [Salmonella enterica subsp. enterica serovar Typhimurium str. SL1344]	337.31	FumABC mutant	FumABC mutant	FumABC mutant	FumABC mutant	FumABC mutant
378699211	ref YP_005181168.1 putative hydrolase [Salmonella enterica subsp. enterica serovar Typhimurium str. SL1344]	145.66	FumABC mutant	FumABC mutant	FumABC mutant	FumABC mutant	FumABC mutant
378698923	ref YP_005180880.1 putative bacteriophage encoded virulence protein [Salmonella enterica subsp. enterica serovar Typhimurium str. SL1344]	151.59	FumABC mutant	FumABC mutant	FumABC mutant	FumABC mutant	FumABC mutant
378701274	ref YP_005183232.1 rod shape-determining protein [Salmonella enterica subsp. enterica serovar Typhimurium str. SL1344]	140.23	FumABC mutant	FumABC mutant	FumABC mutant	FumABC mutant	FumABC mutant
378698125	ref YP_005180082.1 nicotinate-nucleotide pyrophosphorylase [Salmonella enterica subsp. enterica serovar Typhimurium str. SL1344]	240.92	FumABC mutant	FumABC mutant	FumABC mutant	FumABC mutant	FumABC mutant
378698483	ref YP_005180440.1 allantoinase [Salmonella enterica subsp. enterica serovar Typhimurium str. SL1344]	177.22	FumABC mutant	FumABC mutant	FumABC mutant	FumABC mutant	FumABC mutant
378702354	ref YP_005184312.1 hypothetical protein SL1344_4451 [Salmonella enterica subsp. enterica serovar Typhimurium str. SL1344]	249.44	FumABC mutant	FumABC mutant	FumABC mutant	FumABC mutant	FumABC mutant
378699568	ref YP_005181525.1 bacteriophage shock protein A [Salmonella enterica subsp. enterica serovar Typhimurium str. SL1344]	175.14	FumABC mutant	FumABC mutant	FumABC mutant	FumABC mutant	FumABC mutant
378700188	ref YP_005182145.1 ribonucleoside-diphosphate reductase 1 beta chain [Salmonella enterica subsp. enterica serovar Typhimurium str. SL1344]	186	FumABC mutant	FumABC mutant	FumABC mutant	FumABC mutant	FumABC mutant
378700182	ref YP_005182139.1 DNA gyrase subunit A [Salmonella enterica subsp. enterica serovar Typhimurium str. SL1344]	180.03	FumABC mutant	FumABC mutant	FumABC mutant	FumABC mutant	FumABC mutant
378700975	ref YP_005182932.1 hypothetical protein SL1344_3043 [Salmonella enterica subsp. enterica serovar Typhimurium str. SL1344]	250.93	FumABC mutant	FumABC mutant	FumABC mutant	FumABC mutant	FumABC mutant
378698112	ref YP_005180069.1 cell division protein FtsA [Salmonella enterica subsp. enterica serovar Typhimurium str. SL1344]	221.14	FumABC mutant	FumABC mutant	FumABC mutant	FumABC mutant	FumABC mutant
378698905	ref YP_005180862.1 bacteriophage protein [Salmonella enterica subsp. enterica serovar Typhimurium str. SL1344]	165.63	FumABC mutant	FumABC mutant	FumABC mutant	FumABC mutant	FumABC mutant
378698467	ref YP_005180424.1 acyl-coA thioesterase I [Salmonella enterica subsp. enterica serovar Typhimurium str. SL1344]	199.01	FumABC mutant	FumABC mutant	FumABC mutant	FumABC mutant	FumABC mutant
378700966	ref YP_005182923.1 proline aminopeptidase II [Salmonella enterica subsp. enterica serovar Typhimurium str. SL1344]	73.62	FumABC mutant	FumABC mutant	FumABC mutant	FumABC mutant	FumABC mutant
378698102	ref YP_005180059.1 penicillin-binding protein 3 [Salmonella enterica subsp. enterica serovar Typhimurium str. SL1344]	30.93	FumABC mutant	FumABC mutant	FumABC mutant	FumABC mutant	FumABC mutant
378700603	ref YP_005182560.1 putative type I secretion protein [Salmonella enterica subsp. enterica serovar Typhimurium str. SL1344]	156.71	FumABC mutant	FumABC mutant	FumABC mutant	FumABC mutant	FumABC mutant
378700959	ref YP_005182916.1 6-phospho-beta-glucosidase [Salmonella enterica subsp. enterica serovar Typhimurium str. SL1344]	138.87	FumABC mutant	FumABC mutant	FumABC mutant	FumABC mutant	FumABC mutant
378701240	ref YP_005183198.1 GntR family transcriptional regulator [Salmonella enterica subsp. enterica serovar Typhimurium str. SL1344]	170.69	FumABC mutant	FumABC mutant	FumABC mutant	FumABC mutant	FumABC mutant
378700956	ref YP_005182913.1 hypothetical protein SL1344_3024 [Salmonella enterica subsp. enterica serovar Typhimurium str. SL1344]	215.6	FumABC mutant	FumABC mutant	FumABC mutant	FumABC mutant	FumABC mutant
378702321	ref YP_005184279.1 putative alcohol dehydrogenase [Salmonella enterica subsp. enterica serovar Typhimurium str. SL1344]	160.76	FumABC mutant	FumABC mutant	FumABC mutant	FumABC mutant	FumABC mutant
378699894	ref YP_005181851.1 putative bacteriophage encoded lysozyme [Salmonella enterica subsp. enterica serovar Typhimurium str. SL1344]	201.76	FumABC mutant	FumABC mutant	FumABC mutant	FumABC mutant	FumABC mutant
378699096	ref YP_005181053.1 PTS system glucose-specific transporter subunit IIBC [Salmonella enterica subsp. enterica serovar Typhimurium str. SL1344]	158.08	FumABC mutant	FumABC mutant	FumABC mutant	FumABC mutant	FumABC mutant
378699092	ref YP_005181049.1 hypothetical protein SL1344_1136 [Salmonella enterica subsp. enterica serovar Typhimurium str. SL1344]	184.89	FumABC mutant	FumABC mutant	FumABC mutant	FumABC mutant	FumABC mutant
378700949	ref YP_005182906.1 peptide chain release factor 2 (RF-2) [Salmonella enterica subsp. enterica serovar Typhimurium str. SL1344]	292.04	FumABC mutant	FumABC mutant	FumABC mutant	FumABC mutant	FumABC mutant
378698447	ref YP_005180404.1 recombination protein RecR [Salmonella enterica subsp. enterica serovar Typhimurium str. SL1344]	174.93	FumABC mutant	FumABC mutant	FumABC mutant	FumABC mutant	FumABC mutant
378702319	ref YP_005184277.1 l-idonate 5-dehydrogenase [Salmonella enterica subsp. enterica serovar Typhimurium str. SL1344]	230.74	FumABC mutant	FumABC mutant	FumABC mutant	FumABC mutant	FumABC mutant
378702310	ref YP_005184268.1 valyl-tRNA synthetase [Salmonella enterica subsp. enterica serovar Typhimurium str. SL1344]	29.82	FumABC mutant	FumABC mutant	FumABC mutant	FumABC mutant	FumABC mutant
378699527	ref YP_005181484.1 D-lactate dehydrogenase [Salmonella enterica subsp. enterica serovar Typhimurium str. SL1344]	203.63	FumABC mutant	FumABC mutant	FumABC mutant	FumABC mutant	FumABC mutant
378701588	ref YP_005183546.1 glycerol-3-phosphate dehydrogenase [Salmonella enterica subsp. enterica serovar Typhimurium str. SL1344]	534.86	FumABC mutant	FumABC mutant	FumABC mutant	FumABC mutant	FumABC mutant
378699086	ref YP_005181043.1 3-oxoacyl-ACP synthase [Salmonella enterica subsp. enterica serovar Typhimurium str. SL1344]	220.28	FumABC mutant	FumABC mutant	FumABC mutant	FumABC mutant	FumABC mutant
378701221	ref YP_005183179.1 putative sigma(54) modulation protein [Salmonella enterica subsp. enterica serovar Typhimurium str. SL1344]	688.4	FumABC mutant	FumABC mutant	FumABC mutant	FumABC mutant	FumABC mutant
378699081	ref YP_005181038.1 hypothetical protein SL1344_1125 [Salmonella enterica subsp. enterica serovar Typhimurium str. SL1344]	495.07	FumABC mutant	FumABC mutant	FumABC mutant	FumABC mutant	FumABC mutant
378698437	ref YP_005180394.1 acriflavin resistance protein B [Salmonella enterica subsp. enterica serovar Typhimurium str. SL1344]	124.57	FumABC mutant	FumABC mutant	FumABC mutant	FumABC mutant	FumABC mutant
378700137	ref YP_005182094.1 50S ribosomal protein L25 [Salmonella enterica subsp. enterica serovar Typhimurium str. SL1344]	195.37	FumABC mutant	FumABC mutant	FumABC mutant	FumABC mutant	FumABC mutant
378700497	ref YP_005182454.1 bacteriophage protein [Salmonella enterica subsp. enterica serovar Typhimurium str. SL1344]	29.3	FumABC mutant	FumABC mutant	FumABC mutant	FumABC mutant	FumABC mutant
378699872	ref YP_005181829.1 bacteriophage protein [Salmonella enterica subsp. enterica serovar Typhimurium str. SL1344]	149.92	FumABC mutant	FumABC mutant	FumABC mutant	FumABC mutant	FumABC mutant
378700133	ref YP_005182090.1 hypothetical protein SL1344_2197 [Salmonella enterica subsp. enterica serovar Typhimurium str. SL1344]	226.47	FumABC mutant	FumABC mutant	FumABC mutant	FumABC mutant	FumABC mutant
378699075	ref YP_005181032.1 flagellar protein FlgJ [Salmonella enterica subsp. enterica serovar Typhimurium str. SL1344]	197.9	FumABC mutant	FumABC mutant	FumABC mutant	FumABC mutant	FumABC mutant
378701213	ref YP_005183171.1 ABC transporter ATP-binding protein [Salmonella enterica subsp. enterica serovar Typhimurium str. SL1344]	198.8	FumABC mutant	FumABC mutant	FumABC mutant	FumABC mutant	FumABC mutant
378701571	ref YP_005183529.1 putative glutathione transferase [Salmonella enterica subsp. enterica serovar Typhimurium str. SL1344]	240.94	FumABC mutant	FumABC mutant	FumABC mutant	FumABC mutant	FumABC mutant
378701570	ref YP_005183528.1 L-seryl-tRNA(Ser) selenium transferase [Salmonella enterica subsp. enterica serovar Typhimurium str. SL1344]	175.22	FumABC mutant	FumABC mutant	FumABC mutant	FumABC mutant	FumABC mutant
378698782	ref YP_005180739.1 molybdopterin biosynthesis MoeA protein [Salmonella enterica subsp. enterica serovar Typhimurium str. SL1344]	367	FumABC mutant	FumABC mutant	FumABC mutant	FumABC mutant	FumABC mutant
378699507	ref YP_005181464.1 alcohol dehydrogenase class III [Salmonella enterica subsp. enterica serovar Typhimurium str. SL1344]	296.78	FumABC mutant	FumABC mutant	FumABC mutant	FumABC mutant	FumABC mutant
378699860	ref YP_005181817.1 outer membrane protein S1 [Salmonella enterica subsp. enterica serovar Typhimurium str. SL1344]	268.75	FumABC mutant	FumABC mutant	FumABC mutant	FumABC mutant	FumABC mutant
378700483	ref YP_005182440.1 GTP-binding protein LepA [Salmonella enterica subsp. enterica serovar Typhimurium str. SL1344]	309.27	FumABC mutant	FumABC mutant	FumABC mutant	FumABC mutant	FumABC mutant
378700482	ref YP_005182439.1 signal peptidase I [Salmonella enterica subsp. enterica serovar Typhimurium str. SL1344]	173.15	FumABC mutant	FumABC mutant	FumABC mutant	FumABC mutant	FumABC mutant
378699065	ref YP_005181022.1 negative regulator of flagellin synthesis (anti-sigma factor) [Salmonella enterica subsp. enterica serovar Typhimurium str. SL1344]	491.84	FumABC mutant	FumABC mutant	FumABC mutant	FumABC mutant	FumABC mutant
378698778	ref YP_005180735.1 hypothetical protein SL1344_0818 [Salmonella enterica subsp. enterica serovar Typhimurium str. SL1344]	176.23	FumABC mutant	FumABC mutant	FumABC mutant	FumABC mutant	FumABC mutant
378700110	ref YP_005182067.1 putative hydrolase [Salmonella enterica subsp. enterica serovar Typhimurium str. SL1344]	222.14	WT	WT	WT	WT	WT
378698764	ref YP_005180721.1 glutamine transport ATP-binding protein GlnQ [Salmonella enterica subsp. enterica serovar Typhimurium str. SL1344]	210.43	WT	WT	WT	WT	WT
378700107	ref YP_005182064.1 putative esterase [Salmonella enterica subsp. enterica serovar Typhimurium str. SL1344]	248.79	WT	WT	WT	WT	WT
378699046	ref YP_005181003.1 acidic protein MsyB; multicopy suppressor of SecY [Salmonella enterica subsp. enterica serovar Typhimurium str. SL1344]	565.82	WT	WT	WT	WT	WT
378699838	ref YP_005181795.1 flagellum-specific ATP synthase [Salmonella enterica subsp. enterica serovar Typhimurium str. SL1344]	140.85	WT	WT	WT	WT	WT
378699834	ref YP_005181791.1 flagellar hook-basal body complex protein FliE [Salmonella enterica subsp. enterica serovar Typhimurium str. SL1344]	242.62	WT	WT	WT	WT	WT
378699830	ref YP_005181787.1 putative lipoprotein [Salmonella enterica subsp. enterica serovar Typhimurium str. SL1344]	211.11	WT	WT	WT	WT	WT
378699394	ref YP_005181351.1 hypothetical protein SL1344_1443 [Salmonella enterica subsp. enterica serovar Typhimurium str. SL1344]	850.33	WT	WT	WT	WT	WT
378699391	ref YP_005181348.1 putative regulatory protein [Salmonella enterica subsp. enterica serovar Typhimurium str. SL1344]	142.99	WT	WT	WT	WT	WT
378701892	ref YP_005183850.1 FdhE protein [Salmonella enterica subsp. enterica serovar Typhimurium str. SL1344]	191.13	WT	WT	WT	WT	WT
378700445	ref YP_005182402.1 hypothetical protein SL1344_2506 [Salmonella enterica subsp. enterica serovar Typhimurium str. SL1344]	502.37	WT	WT	WT	WT	WT
378700443	ref YP_005182400.1 NifU-like protein [Salmonella enterica subsp. enterica serovar Typhimurium str. SL1344]	150.58	WT	WT	WT	WT	WT
378701520	ref YP_005183478.1 dipeptide transport protein [Salmonella enterica subsp. enterica serovar Typhimurium str. SL1344]	245.06	WT	WT	WT	WT	WT
378699814	ref YP_005181771.1 invasion response-regulator [Salmonella enterica subsp. enterica serovar Typhimurium str. SL1344]	158.04	WT	WT	WT	WT	WT
378700794	ref YP_005182751.1 pathogenicity island 1 effector protein [Salmonella enterica subsp. enterica serovar Typhimurium str. SL1344]	322.71	WT	WT	WT	WT	WT
378698724	ref YP_005180681.1 pectinesterase [Salmonella enterica subsp. enterica serovar Typhimurium str. SL1344]	167.8	WT	WT	WT	WT	WT
378701075	ref YP_005183032.1 putative membrane transport protein (periplasmic component) [Salmonella enterica subsp. enterica serovar Typhimurium str. SL1344]	165.44	WT	WT	WT	WT	WT
378699805	ref YP_005181762.1 ferritin [Salmonella enterica subsp. enterica serovar Typhimurium str. SL1344]	240.65	WT	WT	WT	WT	WT
378700425	ref YP_005182382.1 putative DNA-binding protein [Salmonella enterica subsp. enterica serovar Typhimurium str. SL1344]	153.72	WT	WT	WT	WT	WT
378700785	ref YP_005182742.1 type III secretion system apparatus [Salmonella enterica subsp. enterica serovar Typhimurium str. SL1344]	290.07	WT	WT	WT	WT	WT
378700783	ref YP_005182740.1 type III secretion system apparatus [Salmonella enterica subsp. enterica serovar Typhimurium str. SL1344]	275.31	WT	WT	WT	WT	WT
378697994	ref YP_005179951.1 hypothetical protein SL1344_0011 [Salmonella enterica subsp. enterica serovar Typhimurium str. SL1344]	197.79	WT	WT	WT	WT	WT
378697991	ref YP_005179948.1 molybdopterin biosynthesis Mog protein [Salmonella enterica subsp. enterica serovar Typhimurium str. SL1344]	544.88	WT	WT	WT	WT	WT
378701065	ref YP_005183022.1 biopolymer transport ExbB protein [Salmonella enterica subsp. enterica serovar Typhimurium str. SL1344]	358.71	WT	WT	WT	WT	WT
378701061	ref YP_005183018.1 hypothetical protein SL1344_3129 [Salmonella enterica subsp. enterica serovar Typhimurium str. SL1344]	180.52	WT	WT	WT	WT	WT
378697988	ref YP_005179945.1 hypothetical protein SL1344_0005 [Salmonella enterica subsp. enterica serovar Typhimurium str. SL1344]	194.61	WT	WT	WT	WT	WT
378699356	ref YP_005181313.1 outer membrane protein [Salmonella enterica subsp. enterica serovar Typhimurium str. SL1344]	262.86	WT	WT	WT	WT	WT
378699352	ref YP_005181309.1 class II fumarate hydratase [Salmonella enterica subsp. enterica serovar Typhimurium str. SL1344]	165.06	WT	WT	WT	WT	WT
378699351	ref YP_005181308.1 Fumarate hydratase class I, aerobic [Salmonella enterica subsp. enterica serovar Typhimurium str. SL1344]	229.66	WT	WT	WT	WT	WT
378701058	ref YP_005183015.1 methyl-accepting chemotaxis protein [Salmonella enterica subsp. enterica serovar Typhimurium str. SL1344]	211.05	WT	WT	WT	WT	WT
378702132	ref YP_005184090.1 hypothetical protein SL1344_4226 [Salmonella enterica subsp. enterica serovar Typhimurium str. SL1344]	536.12	WT	WT	WT	WT	WT
378701044	ref YP_005183001.1 hypothetical protein SL1344_3112 [Salmonella enterica subsp. enterica serovar Typhimurium str. SL1344]	398.22	WT	WT	WT	WT	WT
378698253	ref YP_005180210.1 hypothetical protein SL1344_0276 [Salmonella enterica subsp. enterica serovar Typhimurium str. SL1344]	152.3	WT	WT	WT	WT	WT
378699335	ref YP_005181292.1 pyridoxamine kinase [Salmonella enterica subsp. enterica serovar Typhimurium str. SL1344]	141.96	WT	WT	WT	WT	WT
378699690	ref YP_005181647.1 septum site-determining protein minC [Salmonella enterica subsp. enterica serovar Typhimurium str. SL1344]	185.43	WT	WT	WT	WT	WT
378701392	ref YP_005183350.1 heat shock protein [Salmonella enterica subsp. enterica serovar Typhimurium str. SL1344]	229.27	WT	WT	WT	WT	WT
378698591	ref YP_005180548.1 rare lipoprotein A [Salmonella enterica subsp. enterica serovar Typhimurium str. SL1344]	182.14	WT	WT	WT	WT	WT
378699318	ref YP_005181275.1 hypothetical protein SL1344_1365 [Salmonella enterica subsp. enterica serovar Typhimurium str. SL1344]	238.27	WT	WT	WT	WT	WT
378701379	ref YP_005183337.1 DamX protein [Salmonella enterica subsp. enterica serovar Typhimurium str. SL1344]	1336.98	WT	WT	WT	WT	WT
378701015	ref YP_005182972.1 hypothetical protein SL1344_3083 [Salmonella enterica subsp. enterica serovar Typhimurium str. SL1344]	249.84	WT	WT	WT	WT	WT
378701376	ref YP_005183334.1 phosphoglycolate phosphatase [Salmonella enterica subsp. enterica serovar Typhimurium str. SL1344]	229.43	WT	WT	WT	WT	WT
378701010	ref YP_005182967.1 hypothetical protein SL1344_3078 [Salmonella enterica subsp. enterica serovar Typhimurium str. SL1344]	527.23	WT	WT	WT	WT	WT
378700728	ref YP_005182685.1 glycine betaine-binding periplasmic protein [Salmonella enterica subsp. enterica serovar Typhimurium str. SL1344]	214.52	WT	WT	WT	WT	WT
378699666	ref YP_005181623.1 hydrogenase-1 operon protein HyaE [Salmonella enterica subsp. enterica serovar Typhimurium str. SL1344]	163.66	WT	WT	WT	WT	WT
378701007	ref YP_005182964.1 hypothetical protein SL1344_3075 [Salmonella enterica subsp. enterica serovar Typhimurium str. SL1344]	313.63	WT	WT	WT	WT	WT
378701366	ref YP_005183324.1 peptidyl-prolyl cis-trans isomerase [Salmonella enterica subsp. enterica serovar Typhimurium str. SL1344]	346.73	WT	WT	WT	WT	WT
378699654	ref YP_005181611.1 outer-membrane lipoprotein lolB [Salmonella enterica subsp. enterica serovar Typhimurium str. SL1344]	253.28	WT	WT	WT	WT	WT
378700276	ref YP_005182233.1 acetyl-CoA carboxylase subunit beta [Salmonella enterica subsp. enterica serovar Typhimurium str. SL1344]	180.75	WT	WT	WT	WT	WT
378698569	ref YP_005180526.1 regulator of nucleoside diphosphate kinase [Salmonella enterica subsp. enterica serovar Typhimurium str. SL1344]	546.91	WT	WT	WT	WT	WT
378700706	ref YP_005182663.1 putative GAB DTP gene cluster repressor [Salmonella enterica subsp. enterica serovar Typhimurium str. SL1344]	165.71	WT	WT	WT	WT	WT
378698560	ref YP_005180517.1 thiol:disulfide interchange protein DsbG [Salmonella enterica subsp. enterica serovar Typhimurium str. SL1344]	242.5	WT	WT	WT	WT	WT
378699646	ref YP_005181603.1 cation transport regulator ChaB [Salmonella enterica subsp. enterica serovar Typhimurium str. SL1344]	300.07	WT	WT	WT	WT	WT
378699991	ref YP_005181948.1 bifunctional histidine biosynthesis bifunctional protein (phosphoribosyl-AMP cyclohydrolase / phosphoribosyl-ATP pyrophosphohydrolase) [Salmonella enterica subsp. enterica serovar Typhimurium str. SL1344]	144.26	WT	WT	WT	WT	WT
378702414	ref YP_005184372.1 hypothetical protein SL1344_4511 [Salmonella enterica subsp. enterica serovar Typhimurium str. SL1344]	1481.5	WT	WT	WT	WT	WT
378699621	ref YP_005181578.1 oligopeptide transport ATP-binding protein (OppF) [Salmonella enterica subsp. enterica serovar Typhimurium str. SL1344]	248.23	WT	WT	WT	WT	WT
378701326	ref YP_005183284.1 50S ribosomal protein L29 [Salmonella enterica subsp. enterica serovar Typhimurium str. SL1344]	380.75	WT	WT	WT	WT	WT
378698894	ref YP_005180851.1 outer membrane protein F [Salmonella enterica subsp. enterica serovar Typhimurium str. SL1344]	294.35	WT	WT	WT	WT	WT
378700235	ref YP_005182192.1 NADH dehydrogenase I subunit E [Salmonella enterica subsp. enterica serovar Typhimurium str. SL1344]	195.19	WT	WT	WT	WT	WT
378699611	ref YP_005181568.1 putative outer membrane protein [Salmonella enterica subsp. enterica serovar Typhimurium str. SL1344]	2322.84	WT	WT	WT	WT	WT
378700221	ref YP_005182178.1 hypothetical protein SL1344_2280 [Salmonella enterica subsp. enterica serovar Typhimurium str. SL1344]	238.77	WT	WT	WT	WT	WT
378698874	ref YP_005180831.1 putative lipoprotein [Salmonella enterica subsp. enterica serovar Typhimurium str. SL1344]	198.17	WT	WT	WT	WT	WT
378699955	ref YP_005181912.1 diol dehydratase small subunit [Salmonella enterica subsp. enterica serovar Typhimurium str. SL1344]	148.52	WT	WT	WT	WT	WT
378699952	ref YP_005181909.1 putative propanediol utilization protein PduB [Salmonella enterica subsp. enterica serovar Typhimurium str. SL1344]	273.69	WT	WT	WT	WT	WT
378699942	ref YP_005181899.1 precorrin-4 C(11)-methyltransferase [Salmonella enterica subsp. enterica serovar Typhimurium str. SL1344]	229.81	WT	WT	WT	WT	WT
378702296	ref YP_005184254.1 aspartate carbamoyltransferase catalytic subunit [Salmonella enterica subsp. enterica serovar Typhimurium str. SL1344]	325.3	WT	WT	WT	WT	WT
378702295	ref YP_005184253.1 aspartate carbamoyltransferase regulatory subunit [Salmonella enterica subsp. enterica serovar Typhimurium str. SL1344]	508.83	WT	WT	WT	WT	WT
378701647	ref YP_005183605.1 Magnesium transport ATPase, P-type 2 [Salmonella enterica subsp. enterica serovar Typhimurium str. SL1344]	159.93	WT	WT	WT	WT	WT
378699144	ref YP_005181101.1 putative lipoprotein [Salmonella enterica subsp. enterica serovar Typhimurium str. SL1344]	570.36	WT	WT	WT	WT	WT
378701643	ref YP_005183601.1 hypothetical protein SL1344_3724 [Salmonella enterica subsp. enterica serovar Typhimurium str. SL1344]	302.57	WT	WT	WT	WT	WT
378698050	ref YP_005180007.1 carbamoyl-phosphate synthase large subunit [Salmonella enterica subsp. enterica serovar Typhimurium str. SL1344]	290.89	WT	WT	WT	WT	WT
378698049	ref YP_005180006.1 carbamoyl-phosphate synthase small subunit [Salmonella enterica subsp. enterica serovar Typhimurium str. SL1344]	600.2	WT	WT	WT	WT	WT
378700543	ref YP_005182500.1 RNA polymerase sigma-E factor (sigma-24) [Salmonella enterica subsp. enterica serovar Typhimurium str. SL1344]	211.44	WT	WT	WT	WT	WT
378702273	ref YP_005184231.1 hypothetical protein SL1344_4367 [Salmonella enterica subsp. enterica serovar Typhimurium str. SL1344]	363	WT	WT	WT	WT	WT
378699487	ref YP_005181444.1 putative lipoprotein [Salmonella enterica subsp. enterica serovar Typhimurium str. SL1344]	307.2	WT	WT	WT	WT	WT
378699125	ref YP_005181082.1 adenylosuccinate lyase [Salmonella enterica subsp. enterica serovar Typhimurium str. SL1344]	122.88	WT	WT	WT	WT	WT
378699911	ref YP_005181868.1 putative bacteriophage protein [Salmonella enterica subsp. enterica serovar Typhimurium str. SL1344]	182.43	WT	WT	WT	WT	WT
378699479	ref YP_005181436.1 D-alanyl-D-alanine dipeptidase [Salmonella enterica subsp. enterica serovar Typhimurium str. SL1344]	643.77	WT	WT	WT	WT	WT
378699111	ref YP_005181068.1 ABC transporter ATP-binding protein [Salmonella enterica subsp. enterica serovar Typhimurium str. SL1344]	238.79	WT	WT	WT	WT	WT
378698826	ref YP_005180783.1 lipoprotein [Salmonella enterica subsp. enterica serovar Typhimurium str. SL1344]	361.22	WT	WT	WT	WT	WT
378701177	ref YP_005183135.1 monooxygenase [Salmonella enterica subsp. enterica serovar Typhimurium str. SL1344]	211.03	WT	WT	WT	WT	WT
378700526	ref YP_005182483.1 bacteriophage protein [Salmonella enterica subsp. enterica serovar Typhimurium str. SL1344]	167.26	WT	WT	WT	WT	WT
378701968	ref YP_005183926.1 putative transaldolase [Salmonella enterica subsp. enterica serovar Typhimurium str. SL1344]	298.37	WT	WT	WT	WT	WT
378700080	ref YP_005182037.1 beta-glucosidase [Salmonella enterica subsp. enterica serovar Typhimurium str. SL1344]	185.95	WT	WT	WT	WT	WT
378698370	ref YP_005180327.1 hypothetical protein SL1344_0401 [Salmonella enterica subsp. enterica serovar Typhimurium str. SL1344]	499.73	WT	WT	WT	WT	WT
378702240	ref YP_005184198.1 hypothetical protein SL1344_4335 [Salmonella enterica subsp. enterica serovar Typhimurium str. SL1344]	347.43	WT	WT	WT	WT	WT
378700077	ref YP_005182034.1 ABC transporter ATP-binding protein [Salmonella enterica subsp. enterica serovar Typhimurium str. SL1344]	150.92	WT	WT	WT	WT	WT
378698005	ref YP_005179962.1 fimbrial chaperone [Salmonella enterica subsp. enterica serovar Typhimurium str. SL1344]	238.38	WT	WT	WT	WT	WT
378700862	ref YP_005182819.1 hypothetical protein SL1344_2930 [Salmonella enterica subsp. enterica serovar Typhimurium str. SL1344]	193.97	WT	WT	WT	WT	WT
378699441	ref YP_005181398.1 hypothetical protein SL1344_1491 [Salmonella enterica subsp. enterica serovar Typhimurium str. SL1344]	354.85	WT	WT	WT	WT	WT
378698347	ref YP_005180304.1 hypothetical protein SL1344_0378 [Salmonella enterica subsp. enterica serovar Typhimurium str. SL1344]	1619.17	WT	WT	WT	WT	WT
378700049	ref YP_005182006.1 bacteriophage protein [Salmonella enterica subsp. enterica serovar Typhimurium str. SL1344]	222.09	WT	WT	WT	WT	WT
378699424	ref YP_005181381.1 PhoPQ-activated protein [Salmonella enterica subsp. enterica serovar Typhimurium str. SL1344]	226.85	WT	WT	WT	WT	WT
378699420	ref YP_005181377.1 putative secreted hydrolase [Salmonella enterica subsp. enterica serovar Typhimurium str. SL1344]	164.21	WT	WT	WT	WT	WT
378701121	ref YP_005183078.1 aerotaxis receptor protein [Salmonella enterica subsp. enterica serovar Typhimurium str. SL1344]	201.2	WT	WT	WT	WT	WT
378700836	ref YP_005182793.1 lipoprotein NlpD [Salmonella enterica subsp. enterica serovar Typhimurium str. SL1344]	197.73	WT	WT	WT	WT	WT
378700835	ref YP_005182792.1 RNA polymerase sigma subunit RpoS (sigma-38) [Salmonella enterica subsp. enterica serovar Typhimurium str. SL1344]	178.42	WT	WT	WT	WT	WT
378700399	ref YP_005182356.1 putative arsenate reductase (arsenical pump modifier) [Salmonella enterica subsp. enterica serovar Typhimurium str. SL1344]	584.67	WT	WT	WT	WT	WT
378699771	ref YP_005181728.1 hypothetical protein SL1344_1834 [Salmonella enterica subsp. enterica serovar Typhimurium str. SL1344]	234.74	WT	WT	WT	WT	WT
378700392	ref YP_005182349.1 putative lipoprotein [Salmonella enterica subsp. enterica serovar Typhimurium str. SL1344]	180.35	WT	WT	WT	WT	WT
378700391	ref YP_005182348.1 phosphoribosylaminoimidazole succinocarboxamide synthase [Salmonella enterica subsp. enterica serovar Typhimurium str. SL1344]	1275.3	WT	WT	WT	WT	WT
378698683	ref YP_005180640.1 cytochrome d ubiquinol oxidase subunit I [Salmonella enterica subsp. enterica serovar Typhimurium str. SL1344]	409.8	WT	WT	WT	WT	WT
378701101	ref YP_005183058.1 hypothetical protein SL1344_3169 [Salmonella enterica subsp. enterica serovar Typhimurium str. SL1344]	439.82	WT	WT	WT	WT	WT
378702092	ref YP_005184050.1 class B acid phosphatase [Salmonella enterica subsp. enterica serovar Typhimurium str. SL1344]	467.09	WT	WT	WT	WT	WT
378698657	ref YP_005180614.1 hypothetical protein SL1344_0694 [Salmonella enterica subsp. enterica serovar Typhimurium str. SL1344]	158.84	WT	WT	WT	WT	WT
378701790	ref YP_005183748.1 lipopolysaccharide biosynthesis protein [Salmonella enterica subsp. enterica serovar Typhimurium str. SL1344]	177.19	WT	WT	WT	WT	WT
378700695	ref YP_005182652.1 TonB-dependent outer membrane siderophore receptor protein [Salmonella enterica subsp. enterica serovar Typhimurium str. SL1344]	178.01	WT	WT	WT	WT	WT
378700688	ref YP_005182645.1 repressor of phase 1 flagellin gene [Salmonella enterica subsp. enterica serovar Typhimurium str. SL1344]	511.32	WT	WT	WT	WT	WT
378700682	ref YP_005182639.1 putative inner membrane protein [Salmonella enterica subsp. enterica serovar Typhimurium str. SL1344]	289.02	WT	WT	WT	WT	WT
378698614	ref YP_005180571.1 glutamate/aspartate transport ATP-binding protein GltL [Salmonella enterica subsp. enterica serovar Typhimurium str. SL1344]	161.22	WT	WT	WT	WT	WT
378701752	ref YP_005183710.1 ATP synthase subunit B [Salmonella enterica subsp. enterica serovar Typhimurium str. SL1344]	1550.77	WT	WT	WT	WT	WT
378698600	ref YP_005180557.1 rare lipoprotein B [Salmonella enterica subsp. enterica serovar Typhimurium str. SL1344]	208.8	WT	WT	WT	WT	WT
378698961	ref YP_005180918.1 putative lipoprotein [Salmonella enterica subsp. enterica serovar Typhimurium str. SL1344]	331.18	WT	WT	WT	WT	WT
378699595	ref YP_005181552.1 hypothetical protein SL1344_1647 [Salmonella enterica subsp. enterica serovar Typhimurium str. SL1344]	686.25	WT	WT	WT	WT	WT
378698141	ref YP_005180098.1 hypothetical protein SL1344_0163 [Salmonella enterica subsp. enterica serovar Typhimurium str. SL1344]	1305.08	WT	WT	WT	WT	WT
378699228	ref YP_005181185.1 integration host factor subunit alpha [Salmonella enterica subsp. enterica serovar Typhimurium str. SL1344]	1472.2	WT	WT	WT	WT	WT
378698498	ref YP_005180455.1 putative exported outer membrane protein [Salmonella enterica subsp. enterica serovar Typhimurium str. SL1344]	158.29	WT	WT	WT	WT	WT
378701273	ref YP_005183231.1 rod shape-determining protein [Salmonella enterica subsp. enterica serovar Typhimurium str. SL1344]	197.12	WT	WT	WT	WT	WT
378702346	ref YP_005184304.1 isoaspartyl dipeptidase [Salmonella enterica subsp. enterica serovar Typhimurium str. SL1344]	400.9	WT	WT	WT	WT	WT
378699556	ref YP_005181513.1 putative oxidoreductase [Salmonella enterica subsp. enterica serovar Typhimurium str. SL1344]	199.85	WT	WT	WT	WT	WT
378699550	ref YP_005181507.1 hypothetical protein SL1344_1602 [Salmonella enterica subsp. enterica serovar Typhimurium str. SL1344]	176.58	WT	WT	WT	WT	WT
378702335	ref YP_005184293.1 hypothetical protein SL1344_4432 [Salmonella enterica subsp. enterica serovar Typhimurium str. SL1344]	235.62	WT	WT	WT	WT	WT
378702331	ref YP_005184289.1 putative inner membrane protein [Salmonella enterica subsp. enterica serovar Typhimurium str. SL1344]	175.55	WT	WT	WT	WT	WT
378701248	ref YP_005183206.1 serine protease [Salmonella enterica subsp. enterica serovar Typhimurium str. SL1344]	176.68	WT	WT	WT	WT	WT
378701247	ref YP_005183205.1 hypothetical protein SL1344_3319 [Salmonella enterica subsp. enterica serovar Typhimurium str. SL1344]	805.46	WT	WT	WT	WT	WT
378701241	ref YP_005183199.1 stringent starvation protein B [Salmonella enterica subsp. enterica serovar Typhimurium str. SL1344]	787.65	WT	WT	WT	WT	WT
378698458	ref YP_005180415.1 secreted protein [Salmonella enterica subsp. enterica serovar Typhimurium str. SL1344]	258.45	WT	WT	WT	WT	WT
378698450	ref YP_005180407.1 ferrochelatase [Salmonella enterica subsp. enterica serovar Typhimurium str. SL1344]	182.14	WT	WT	WT	WT	WT
378702323	ref YP_005184281.1 putative restriction endonuclease [Salmonella enterica subsp. enterica serovar Typhimurium str. SL1344]	125.98	WT	WT	WT	WT	WT
378699891	ref YP_005181848.1 bacteriophage protein [Salmonella enterica subsp. enterica serovar Typhimurium str. SL1344]	163.84	WT	WT	WT	WT	WT
378701599	ref YP_005183557.1 ADP-heptose--LPS-heptosyltransferase II [Salmonella enterica subsp. enterica serovar Typhimurium str. SL1344]	238.58	WT	WT	WT	WT	WT
378701591	ref YP_005183549.1 hypothetical protein SL1344_3669 [Salmonella enterica subsp. enterica serovar Typhimurium str. SL1344]	257.56	WT	WT	WT	WT	WT
378698441	ref YP_005180398.1 hypothetical protein SL1344_0472 [Salmonella enterica subsp. enterica serovar Typhimurium str. SL1344]	200.89	WT	WT	WT	WT	WT
378699882	ref YP_005181839.1 bacteriophage protein [Salmonella enterica subsp. enterica serovar Typhimurium str. SL1344]	247.11	WT	WT	WT	WT	WT
378699089	ref YP_005181046.1 acyl carrier protein [Salmonella enterica subsp. enterica serovar Typhimurium str. SL1344]	303.71	WT	WT	WT	WT	WT
378701578	ref YP_005183536.1 putative inner membrane protein [Salmonella enterica subsp. enterica serovar Typhimurium str. SL1344]	1798.42	WT	WT	WT	WT	WT
378701573	ref YP_005183531.1 mannitol-1-phosphate dehydrogenase [Salmonella enterica subsp. enterica serovar Typhimurium str. SL1344]	305.25	WT	WT	WT	WT	WT
378699069	ref YP_005181026.1 flagellar hook formation protein FlgD [Salmonella enterica subsp. enterica serovar Typhimurium str. SL1344]	166.27	WT	WT	WT	WT	WT
378698416	ref YP_005180373.1 hypothetical protein SL1344_0447 [Salmonella enterica subsp. enterica serovar Typhimurium str. SL1344]	133	WT	WT	WT	WT	WT
378698415	ref YP_005180372.1 peptidyl-prolyl cis-trans isomerase D [Salmonella enterica subsp. enterica serovar Typhimurium str. SL1344]	136.59		1.27125	0.24	0.24	0.97	0.88	0.12	1.12	0.12
378698414	ref YP_005180371.1 DNA-binding protein HU-beta [Salmonella enterica subsp. enterica serovar Typhimurium str. SL1344]	436.39		4.90375	1.59	0.48	1	0.34	0.14	1.66	0.14
378698410	ref YP_005180367.1 trigger factor [Salmonella enterica subsp. enterica serovar Typhimurium str. SL1344]	3990.66		1.53726	0.43	0.09	1	0.79	0.04	1.21	0.04
378699058	ref YP_005181015.1 glutaredoxin [Salmonella enterica subsp. enterica serovar Typhimurium str. SL1344]	205.3		1.58407	0.46	0.25	1	0.78	0.12	1.22	0.12
378699056	ref YP_005181013.1 Dihydroorotase [Salmonella enterica subsp. enterica serovar Typhimurium str. SL1344]	143.14		1.53726	0.43	0.74	0.81	0.8	0.35	1.2	0.35
378698769	ref YP_005180726.1 outer membrane protein x [Salmonella enterica subsp. enterica serovar Typhimurium str. SL1344]	2210.01		0.860708	-0.15	0.18	0.07	1.07	0.09	0.93	0.09
378698406	ref YP_005180363.1 cytochrome o ubiquinol oxidase subunit II [Salmonella enterica subsp. enterica serovar Typhimurium str. SL1344]	191.21		2.4596	0.9	0.81	0.98	0.59	0.33	1.41	0.33
378698767	ref YP_005180724.1 DNA protection during starvation protein [Salmonella enterica subsp. enterica serovar Typhimurium str. SL1344]	20701		0.307279	-1.18	0.11	0	1.53	0.04	0.47	0.04
378698766	ref YP_005180723.1 glutamine-binding periplasmic protein [Salmonella enterica subsp. enterica serovar Typhimurium str. SL1344]	236.2		4.13712	1.42	0.25	1	0.39	0.08	1.61	0.08
378700103	ref YP_005182060.1 D-galactose-binding periplasmic protein [Salmonella enterica subsp. enterica serovar Typhimurium str. SL1344]	1404.94		3.15819	1.15	0.14	1	0.48	0.05	1.52	0.05
378699043	ref YP_005181000.1 Glucans biosynthesis protein G [Salmonella enterica subsp. enterica serovar Typhimurium str. SL1344]	190.53		1.2214	0.2	0.5	0.75	0.9	0.24	1.1	0.24
378701543	ref YP_005183501.1 glycine-tRNA synthetase, alpha subunit [Salmonella enterica subsp. enterica serovar Typhimurium str. SL1344]	527.61		0.904837	-0.1	1.7	0.49	1.04	0.69	0.96	0.69
378701542	ref YP_005183500.1 glycine-tRNA synthetase, beta subunit [Salmonella enterica subsp. enterica serovar Typhimurium str. SL1344]	211.41		1	0	0.44	0.48	1	0.22	1	0.22
378700456	ref YP_005182413.1 serine hydroxymethyltransferase [Salmonella enterica subsp. enterica serovar Typhimurium str. SL1344]	251.43		1.28403	0.25	0.3	0.97	0.88	0.15	1.12	0.15
378702186	ref YP_005184144.1 fumarate reductase flavoprotein subunit [Salmonella enterica subsp. enterica serovar Typhimurium str. SL1344]	9.62		0.843665	-0.17	0.99	0.33	1.08	0.47	0.92	0.47
378702185	ref YP_005184143.1 fumarate reductase, iron-sulfur protein [Salmonella enterica subsp. enterica serovar Typhimurium str. SL1344]	405.72		1.97388	0.68	0.61	0.98	0.68	0.25	1.32	0.25
378699396	ref YP_005181353.1 hypothetical protein SL1344_1445 [Salmonella enterica subsp. enterica serovar Typhimurium str. SL1344]	1607.64		0.960789	-0.04	0.33	0.41	1.02	0.16	0.98	0.16
378699034	ref YP_005180991.1 assembly/transport component in curli production [Salmonella enterica subsp. enterica serovar Typhimurium str. SL1344]	157.31		0.763379	-0.27	1.03	0.28	1.13	0.46	0.87	0.46
378699392	ref YP_005181349.1 putative oxidoreductase [Salmonella enterica subsp. enterica serovar Typhimurium str. SL1344]	392.69		0.843665	-0.17	0.37	0.15	1.08	0.18	0.92	0.18
378698740	ref YP_005180697.1 molybdenum cofactor biosynthesis protein B [Salmonella enterica subsp. enterica serovar Typhimurium str. SL1344]	156.18		1.34986	0.3	0.5	0.84	0.85	0.24	1.15	0.24
378699825	ref YP_005181782.1 flagellin [Salmonella enterica subsp. enterica serovar Typhimurium str. SL1344]	5504.08		1.41907	0.35	0.06	1	0.83	0.03	1.17	0.03
378701092	ref YP_005183049.1 outer membrane protein TolC [Salmonella enterica subsp. enterica serovar Typhimurium str. SL1344]	266.77		1.34986	0.3	0.27	0.97	0.85	0.13	1.15	0.13
378700447	ref YP_005182404.1 extragenic suppressor protein SuhB [Salmonella enterica subsp. enterica serovar Typhimurium str. SL1344]	181.32		0.810584	-0.21	1.16	0.38	1.09	0.47	0.91	0.47
378702179	ref YP_005184137.1 entericidin B [Salmonella enterica subsp. enterica serovar Typhimurium str. SL1344]	8900.87		1.43333	0.36	0.26	1	0.82	0.12	1.18	0.12
378699820	ref YP_005181777.1 cystine-binding periplasmic protein (FliY) [Salmonella enterica subsp. enterica serovar Typhimurium str. SL1344]	476.73		1.19722	0.18	0.42	0.78	0.91	0.2	1.09	0.2
378700444	ref YP_005182401.1 cysteine desulfurase [Salmonella enterica subsp. enterica serovar Typhimurium str. SL1344]	334.98		0.537944	-0.62	0.8	0.06	1.29	0.36	0.71	0.36
378702177	ref YP_005184135.1 elongation factor P [Salmonella enterica subsp. enterica serovar Typhimurium str. SL1344]	193.34		1.30996	0.27	0.64	0.76	0.87	0.3	1.13	0.3
378702173	ref YP_005184131.1 GroEL protein [Salmonella enterica subsp. enterica serovar Typhimurium str. SL1344]	11365.9		1.80399	0.59	0.05	1	0.71	0.02	1.29	0.02
378702172	ref YP_005184130.1 GroES protein [Salmonella enterica subsp. enterica serovar Typhimurium str. SL1344]	14928.6		0.506617	-0.68	0.17	0	1.33	0.07	0.67	0.07
378699815	ref YP_005181772.1 hypothetical protein SL1344_1878 [Salmonella enterica subsp. enterica serovar Typhimurium str. SL1344]	402.79		0.143704	-1.94	1.02	0	1.73	0.21	0.27	0.21
378700439	ref YP_005182396.1 ferredoxin [Salmonella enterica subsp. enterica serovar Typhimurium str. SL1344]	507.75		1	0	0.77	0.47	1	0.37	1	0.37
378700797	ref YP_005182754.1 type III secretion-associated chaperone [Salmonella enterica subsp. enterica serovar Typhimurium str. SL1344]	1046.28		0.637628	-0.45	0.58	0.06	1.22	0.27	0.78	0.27
378702169	ref YP_005184127.1 aspartate ammonia-lyase [Salmonella enterica subsp. enterica serovar Typhimurium str. SL1344]	1111.73		0.657047	-0.42	0.12	0	1.2	0.06	0.8	0.06
378700796	ref YP_005182753.1 pathogenicity island 1 effector protein [Salmonella enterica subsp. enterica serovar Typhimurium str. SL1344]	182.4		1.95424	0.67	0.34	1	0.68	0.16	1.32	0.16
378700795	ref YP_005182752.1 pathogenicity island 1 effector protein [Salmonella enterica subsp. enterica serovar Typhimurium str. SL1344]	385.28		1.89648	0.64	0.27	1	0.69	0.12	1.31	0.12
378700793	ref YP_005182750.1 pathogenicity island 1 effector protein [Salmonella enterica subsp. enterica serovar Typhimurium str. SL1344]	555.47		0.726149	-0.32	0.2	0	1.16	0.1	0.84	0.1
378699018	ref YP_005180975.1 proline dehydrogenase (proline oxidase) [Salmonella enterica subsp. enterica serovar Typhimurium str. SL1344]	205.4		1.10517	0.1	0.36	0.73	0.95	0.18	1.05	0.18
378702161	ref YP_005184119.1 nonspecific acid phosphatase [Salmonella enterica subsp. enterica serovar Typhimurium str. SL1344]	200.91		1.68203	0.52	0.27	1	0.74	0.13	1.26	0.13
378699015	ref YP_005180972.1 hypothetical protein SL1344_1059 [Salmonella enterica subsp. enterica serovar Typhimurium str. SL1344]	554.37		3.25437	1.18	0.87	1	0.5	0.33	1.5	0.33
378699014	ref YP_005180971.1 trp repressor binding protein [Salmonella enterica subsp. enterica serovar Typhimurium str. SL1344]	7191.85		0.264477	-1.33	0.21	0	1.58	0.07	0.42	0.07
378699013	ref YP_005180970.1 hypothetical protein SL1344_1057 [Salmonella enterica subsp. enterica serovar Typhimurium str. SL1344]	1708.61		0.511709	-0.67	1.28	0.18	1.29	0.5	0.71	0.5
378699012	ref YP_005180969.1 glucose-1-phosphatase, secreted [Salmonella enterica subsp. enterica serovar Typhimurium str. SL1344]	236.99		1.06184	0.06	0.31	0.61	0.97	0.15	1.03	0.15
378701071	ref YP_005183028.1 2,5-diketo-D-gluconic acid reductase A [Salmonella enterica subsp. enterica serovar Typhimurium str. SL1344]	398.96		0.878095	-0.13	0.56	0.34	1.06	0.27	0.94	0.27
378700427	ref YP_005182384.1 nucleoside diphosphate kinase [Salmonella enterica subsp. enterica serovar Typhimurium str. SL1344]	434.22		2.09594	0.74	0.22	1	0.65	0.1	1.35	0.1
378700786	ref YP_005182743.1 type III secretion apparatus component [Salmonella enterica subsp. enterica serovar Typhimurium str. SL1344]	340.12		2.18147	0.78	1.06	0.9	0.65	0.44	1.35	0.44
378700424	ref YP_005182381.1 4-hydroxy-3-methylbut-2-en-1-yl diphosphate synthase [Salmonella enterica subsp. enterica serovar Typhimurium str. SL1344]	254.97		0.786628	-0.24	0.53	0.24	1.12	0.25	0.88	0.25
378698283	ref YP_005180240.1 aminoacyl-histidine dipeptidase [Salmonella enterica subsp. enterica serovar Typhimurium str. SL1344]	370.6		0.677057	-0.39	0.23	0	1.19	0.1	0.81	0.1
378700423	ref YP_005182380.1 histidyl-tRNA synthetase [Salmonella enterica subsp. enterica serovar Typhimurium str. SL1344]	145.22		1.16183	0.15	0.45	0.75	0.93	0.22	1.07	0.22
378700421	ref YP_005182378.1 putative lipoprotein [Salmonella enterica subsp. enterica serovar Typhimurium str. SL1344]	201.58		2.05443	0.72	0.52	0.99	0.66	0.22	1.34	0.22
378700781	ref YP_005182738.1 oxygen-regulated invasion protein [Salmonella enterica subsp. enterica serovar Typhimurium str. SL1344]	254.51		0.554327	-0.59	1.73	0.24	1.25	0.6	0.75	0.6
378697996	ref YP_005179953.1 DnaJ protein [Salmonella enterica subsp. enterica serovar Typhimurium str. SL1344]	178.39		1.13883	0.13	0.43	0.77	0.94	0.19	1.06	0.19
378697995	ref YP_005179952.1 chaperone protein dnaK [Salmonella enterica subsp. enterica serovar Typhimurium str. SL1344]	4001.51		1.27125	0.24	0.06	1	0.88	0.03	1.12	0.03
378701503	ref YP_005183461.1 putative zinc-protease [Salmonella enterica subsp. enterica serovar Typhimurium str. SL1344]	104.65		1.50682	0.41	0.86	0.76	0.81	0.39	1.19	0.39
378698719	ref YP_005180676.1 molybdate-binding periplasmic protein [Salmonella enterica subsp. enterica serovar Typhimurium str. SL1344]	376.47		3.22199	1.17	0.85	1	0.49	0.29	1.51	0.29
378697990	ref YP_005179947.1 transaldolase B [Salmonella enterica subsp. enterica serovar Typhimurium str. SL1344]	2104.97		0.778801	-0.25	0.12	0	1.13	0.06	0.87	0.06
378699360	ref YP_005181317.1 hypothetical protein SL1344_1408 [Salmonella enterica subsp. enterica serovar Typhimurium str. SL1344]	381.63		1.13883	0.13	0.34	0.72	0.94	0.17	1.06	0.17
378701861	ref YP_005183819.1 hypothetical protein SL1344_3950 [Salmonella enterica subsp. enterica serovar Typhimurium str. SL1344]	198.1		2.24791	0.81	0.98	0.95	0.63	0.4	1.37	0.4
378698714	ref YP_005180671.1 UDP-glucose 4-epimerase [Salmonella enterica subsp. enterica serovar Typhimurium str. SL1344]	101.97		0.786628	-0.24	0.94	0.26	1.11	0.43	0.89	0.43
378698711	ref YP_005180668.1 aldose 1-epimerase (mutarotase) [Salmonella enterica subsp. enterica serovar Typhimurium str. SL1344]	214.02		0.740818	-0.3	0.87	0.29	1.14	0.39	0.86	0.39
378698710	ref YP_005180667.1 phosphoglycerate mutase [Salmonella enterica subsp. enterica serovar Typhimurium str. SL1344]	4053.45		1.01005	0.01	0.13	0.56	0.99	0.07	1.01	0.07
378701063	ref YP_005183020.1 oxidoreductase [Salmonella enterica subsp. enterica serovar Typhimurium str. SL1344]	2550.2		0.275271	-1.29	0.19	0	1.57	0.07	0.43	0.07
378698278	ref YP_005180235.1 phosphoheptose isomerase [Salmonella enterica subsp. enterica serovar Typhimurium str. SL1344]	504.69		1.41907	0.35	0.87	0.82	0.83	0.4	1.17	0.4
378700413	ref YP_005182370.1 inosine-5'-monophosphate dehydrogenase [Salmonella enterica subsp. enterica serovar Typhimurium str. SL1344]	212.08		0.99005	-0.01	0.68	0.57	1	0.33	1	0.33
378700412	ref YP_005182369.1 GMP synthase [Salmonella enterica subsp. enterica serovar Typhimurium str. SL1344]	137.51		0.57695	-0.55	0.92	0.07	1.26	0.39	0.74	0.39
378700773	ref YP_005182730.1 Iron transport protein, periplasmic-binding protein [Salmonella enterica subsp. enterica serovar Typhimurium str. SL1344]	331.25		0.951229	-0.05	0.26	0.37	1.03	0.13	0.97	0.13
378701857	ref YP_005183815.1 thiol:disulfide interchange protein [Salmonella enterica subsp. enterica serovar Typhimurium str. SL1344]	459.82		1.82212	0.6	0.35	1	0.71	0.16	1.29	0.16
378699350	ref YP_005181307.1 mannose-6-phosphate isomerase [Salmonella enterica subsp. enterica serovar Typhimurium str. SL1344]	221.54		1.73325	0.55	0.82	0.9	0.74	0.35	1.26	0.35
378700402	ref YP_005182359.1 uracil phosphoribosyltransferase [Salmonella enterica subsp. enterica serovar Typhimurium str. SL1344]	153.16		2.53451	0.93	0.51	1	0.57	0.21	1.43	0.21
378699349	ref YP_005181306.1 hypothetical protein SL1344_1396 [Salmonella enterica subsp. enterica serovar Typhimurium str. SL1344]	309.56		0.71177	-0.34	0.37	0.04	1.17	0.18	0.83	0.18
378701849	ref YP_005183807.1 proline dipeptidase [Salmonella enterica subsp. enterica serovar Typhimurium str. SL1344]	200.35		0.818731	-0.2	0.59	0.27	1.1	0.3	0.9	0.3
378701847	ref YP_005183805.1 small (beta) subunit of the fatty acid-oxidizing multienzyme complex [Salmonella enterica subsp. enterica serovar Typhimurium str. SL1344]	200.33		1	0	0.76	0.54	1	0.36	1	0.36
378701845	ref YP_005183803.1 flavin reductase [Salmonella enterica subsp. enterica serovar Typhimurium str. SL1344]	313.59		0.755784	-0.28	1.68	0.36	1.11	0.68	0.89	0.68
378699336	ref YP_005181293.1 glutathione S-transferase [Salmonella enterica subsp. enterica serovar Typhimurium str. SL1344]	627.8		0.980199	-0.02	0.46	0.46	1.01	0.23	0.99	0.23
378699334	ref YP_005181291.1 tyrosyl-tRNA synthetase [Salmonella enterica subsp. enterica serovar Typhimurium str. SL1344]	213.52		0.826959	-0.19	0.5	0.27	1.09	0.25	0.91	0.25
378701834	ref YP_005183792.1 uridine phosphorylase [Salmonella enterica subsp. enterica serovar Typhimurium str. SL1344]	693.85		0.332871	-1.1	0.37	0	1.5	0.14	0.5	0.14
378699692	ref YP_005181649.1 cell division topological specificity factor [Salmonella enterica subsp. enterica serovar Typhimurium str. SL1344]	285.04		2.33965	0.85	0.55	1	0.61	0.22	1.39	0.22
378699330	ref YP_005181287.1 outer membrane lipoprotein SlyB [Salmonella enterica subsp. enterica serovar Typhimurium str. SL1344]	1475.89		1.1853	0.17	0.16	0.97	0.91	0.08	1.09	0.08
378699691	ref YP_005181648.1 septum site determining protein [Salmonella enterica subsp. enterica serovar Typhimurium str. SL1344]	754.03		0.650509	-0.43	0.22	0	1.21	0.1	0.79	0.1
378701396	ref YP_005183354.1 two-component response regulator OmpR [Salmonella enterica subsp. enterica serovar Typhimurium str. SL1344]	150.6		1.30996	0.27	0.43	0.86	0.87	0.21	1.13	0.21
378701394	ref YP_005183352.1 phosphoenolpyruvate carboxykinase [Salmonella enterica subsp. enterica serovar Typhimurium str. SL1344]	1938.59		1.89648	0.64	0.09	1	0.69	0.04	1.31	0.04
378702118	ref YP_005184076.1 acetyl-coenzyme A synthetase [Salmonella enterica subsp. enterica serovar Typhimurium str. SL1344]	540.61		0.843665	-0.17	0.15	0.01	1.08	0.07	0.92	0.07
378700741	ref YP_005182698.1 recombinase A [Salmonella enterica subsp. enterica serovar Typhimurium str. SL1344]	302.12		0.941765	-0.06	0.36	0.39	1.03	0.18	0.97	0.18
378699329	ref YP_005181286.1 transcriptional regulator slyA [Salmonella enterica subsp. enterica serovar Typhimurium str. SL1344]	234.2		1.66529	0.51	0.8	0.89	0.76	0.36	1.24	0.36
378699325	ref YP_005181282.1 copper-zinc superoxide dismutase [Salmonella enterica subsp. enterica serovar Typhimurium str. SL1344]	1022.63		0.923116	-0.08	0.32	0.33	1.04	0.16	0.96	0.16
378699685	ref YP_005181642.1 hypothetical protein SL1344_1737 [Salmonella enterica subsp. enterica serovar Typhimurium str. SL1344]	1339.58		1.34986	0.3	0.39	0.92	0.85	0.19	1.15	0.19
378699321	ref YP_005181278.1 N-ethylmaleimide reductase [Salmonella enterica subsp. enterica serovar Typhimurium str. SL1344]	212.1		0.543351	-0.61	1.12	0.21	1.27	0.5	0.73	0.5
378700739	ref YP_005182696.1 alanyl-tRNA synthetase [Salmonella enterica subsp. enterica serovar Typhimurium str. SL1344]	360.59		0.923116	-0.08	0.23	0.24	1.04	0.12	0.96	0.12
378700734	ref YP_005182691.1 S-ribosylhomocysteinase [Salmonella enterica subsp. enterica serovar Typhimurium str. SL1344]	282.07		2.33965	0.85	1.07	0.91	0.62	0.45	1.38	0.45
378698590	ref YP_005180547.1 D-alanine carboxypeptidase [Salmonella enterica subsp. enterica serovar Typhimurium str. SL1344]	248.88		0.740818	-0.3	0.66	0.19	1.14	0.3	0.86	0.3
378702102	ref YP_005184060.1 putative type-I secretion protein [Salmonella enterica subsp. enterica serovar Typhimurium str. SL1344]	216.72		1.1275	0.12	0.52	0.67	0.94	0.25	1.06	0.25
378699679	ref YP_005181636.1 D-amino acid dehydrogenase small subunit [Salmonella enterica subsp. enterica serovar Typhimurium str. SL1344]	636.71		0.40657	-0.9	0.53	0	1.41	0.2	0.59	0.2
378702101	ref YP_005184059.1 hypothetical protein SL1344_4194 [Salmonella enterica subsp. enterica serovar Typhimurium str. SL1344]	134.5		0.869358	-0.14	0.96	0.41	1.07	0.44	0.93	0.44
378699316	ref YP_005181273.1 superoxide dismutase [Salmonella enterica subsp. enterica serovar Typhimurium str. SL1344]	1106.3		1.80399	0.59	0.3	1	0.71	0.14	1.29	0.14
378699311	ref YP_005181268.1 riboflavin synthase subunit alpha [Salmonella enterica subsp. enterica serovar Typhimurium str. SL1344]	300.73		0.496585	-0.7	1.05	0.12	1.31	0.46	0.69	0.46
378699672	ref YP_005181629.1 Periplasmic trehalase [Salmonella enterica subsp. enterica serovar Typhimurium str. SL1344]	145.54		0.771052	-0.26	0.32	0.08	1.13	0.16	0.87	0.16
378699671	ref YP_005181628.1 glutamate dehydrogenase [Salmonella enterica subsp. enterica serovar Typhimurium str. SL1344]	3770.57		0.386741	-0.95	0.15	0	1.44	0.06	0.56	0.06
378701018	ref YP_005182975.1 hypothetical protein SL1344_3086 [Salmonella enterica subsp. enterica serovar Typhimurium str. SL1344]	276.56		1.09417	0.09	0.63	0.66	0.96	0.3	1.04	0.3
378701013	ref YP_005182970.1 L-asparaginase [Salmonella enterica subsp. enterica serovar Typhimurium str. SL1344]	266.32		4.80665	1.57	0.14	1	0.34	0.04	1.66	0.04
378698224	ref YP_005180181.1 putative lipoprotein [Salmonella enterica subsp. enterica serovar Typhimurium str. SL1344]	811.65		1.49182	0.4	0.21	1	0.8	0.1	1.2	0.1
378698221	ref YP_005180178.1 prolyl-tRNA synthetase [Salmonella enterica subsp. enterica serovar Typhimurium str. SL1344]	195.2		0.951229	-0.05	0.32	0.38	1.02	0.16	0.98	0.16
378698582	ref YP_005180539.1 cold shock-like protein cspE [Salmonella enterica subsp. enterica serovar Typhimurium str. SL1344]	1337.83		0.878095	-0.13	0.22	0.12	1.06	0.11	0.94	0.11
378698220	ref YP_005180177.1 copper homeostasis protein CutF precursor (lipoprotein nlpE) [Salmonella enterica subsp. enterica serovar Typhimurium str. SL1344]	379.78		1.32313	0.28	1.16	0.66	0.87	0.5	1.13	0.5
378700288	ref YP_005182245.1 3-oxoacyl-ACP synthase [Salmonella enterica subsp. enterica serovar Typhimurium str. SL1344]	650.41		0.66365	-0.41	0.24	0	1.2	0.12	0.8	0.12
378699662	ref YP_005181619.1 hydrogenase-1 small subunit [Salmonella enterica subsp. enterica serovar Typhimurium str. SL1344]	253.23		0.336216	-1.09	1.31	0.04	1.45	0.46	0.55	0.46
378701802	ref YP_005183760.1 Porphyrin biosynthetic protein [Salmonella enterica subsp. enterica serovar Typhimurium str. SL1344]	181.6		0.755784	-0.28	1.17	0.39	1.12	0.52	0.88	0.52
378701360	ref YP_005183318.1 cyclic AMP receptor protein,catabolite gene activator [Salmonella enterica subsp. enterica serovar Typhimurium str. SL1344]	464.84		0.67032	-0.4	0.39	0.02	1.2	0.18	0.8	0.18
378700715	ref YP_005182672.1 DNA-binding protein StpA [Salmonella enterica subsp. enterica serovar Typhimurium str. SL1344]	2502.99		2.03399	0.71	0.17	1	0.66	0.07	1.34	0.07
378698211	ref YP_005180168.1 acetyl-coenzyme A carboxylase carboxyl transferase subunit alpha [Salmonella enterica subsp. enterica serovar Typhimurium str. SL1344]	418.83		1.27125	0.24	0.39	0.9	0.88	0.19	1.12	0.19
378700711	ref YP_005182668.1 hypothetical protein SL1344_2779 [Salmonella enterica subsp. enterica serovar Typhimurium str. SL1344]	1232.21		0.748264	-0.29	0.17	0.01	1.14	0.08	0.86	0.08
378699656	ref YP_005181613.1 Ribose-phosphate pyrophosphokinase [Salmonella enterica subsp. enterica serovar Typhimurium str. SL1344]	625.82		0.895834	-0.11	0.18	0.14	1.05	0.09	0.95	0.09
378701358	ref YP_005183316.1 phosphoribulokinase [Salmonella enterica subsp. enterica serovar Typhimurium str. SL1344]	123.93		4.4371	1.49	1.22	1	0.4	0.38	1.6	0.38
378700708	ref YP_005182665.1 4-aminobutyrate aminotransferase [Salmonella enterica subsp. enterica serovar Typhimurium str. SL1344]	218.55		1.24608	0.22	0.58	0.8	0.89	0.28	1.11	0.28
378698567	ref YP_005180524.1 hypothetical protein SL1344_0602 [Salmonella enterica subsp. enterica serovar Typhimurium str. SL1344]	679.82		0.537944	-0.62	0.3	0	1.3	0.14	0.7	0.14
378700707	ref YP_005182664.1 succinate-semialdehyde dehydrogenase [Salmonella enterica subsp. enterica serovar Typhimurium str. SL1344]	249.95		0.960789	-0.04	0.43	0.42	1.02	0.21	0.98	0.21
378698204	ref YP_005180161.1 outer membrane protein OmpH [Salmonella enterica subsp. enterica serovar Typhimurium str. SL1344]	291.57		1.15027	0.14	0.6	0.69	0.93	0.29	1.07	0.29
378698203	ref YP_005180160.1 outer membrane protein [Salmonella enterica subsp. enterica serovar Typhimurium str. SL1344]	187.5		1.05127	0.05	0.25	0.61	0.98	0.12	1.02	0.12
378700702	ref YP_005182659.1 hypothetical protein SL1344_2770 [Salmonella enterica subsp. enterica serovar Typhimurium str. SL1344]	346.48		0.951229	-0.05	0.32	0.38	1.03	0.16	0.97	0.16
378698561	ref YP_005180518.1 alkyl hydroperoxide reductase c22 protein [Salmonella enterica subsp. enterica serovar Typhimurium str. SL1344]	1043.79		0.88692	-0.12	0.23	0.15	1.06	0.11	0.94	0.11
378700265	ref YP_005182222.1 lysine-arginine-ornithine-binding periplasmic protein [Salmonella enterica subsp. enterica serovar Typhimurium str. SL1344]	211.48		2.66446	0.98	0.45	1	0.55	0.17	1.45	0.17
378700264	ref YP_005182221.1 histidine-binding periplasmic protein [Salmonella enterica subsp. enterica serovar Typhimurium str. SL1344]	564.64		2.117	0.75	0.19	1	0.64	0.08	1.36	0.08
378701347	ref YP_005183305.1 FKBP-type peptidyl-prolyl isomerase [Salmonella enterica subsp. enterica serovar Typhimurium str. SL1344]	619.68		2.24791	0.81	0.17	1	0.62	0.07	1.38	0.07
378701342	ref YP_005183300.1 30S ribosomal protein S12 [Salmonella enterica subsp. enterica serovar Typhimurium str. SL1344]	346.37		1.11628	0.11	0.74	0.61	0.94	0.35	1.06	0.35
378701341	ref YP_005183299.1 30S ribosomal protein S7 [Salmonella enterica subsp. enterica serovar Typhimurium str. SL1344]	1943.99		0.704688	-0.35	0.2	0	1.17	0.1	0.83	0.1
378701340	ref YP_005183298.1 elongation factor G [Salmonella enterica subsp. enterica serovar Typhimurium str. SL1344]	4790.32		0.771052	-0.26	0.08	0	1.13	0.04	0.87	0.04
378699994	ref YP_005181951.1 6-phosphogluconate dehydrogenase [Salmonella enterica subsp. enterica serovar Typhimurium str. SL1344]	1065.48		0.740818	-0.3	0.15	0	1.15	0.07	0.85	0.07
378700256	ref YP_005182213.1 hypothetical protein SL1344_2315 [Salmonella enterica subsp. enterica serovar Typhimurium str. SL1344]	153.05		1.52196	0.42	1.12	0.75	0.81	0.48	1.19	0.48
378699631	ref YP_005181588.1 glucose-1-phosphate uridylyltransferase [Salmonella enterica subsp. enterica serovar Typhimurium str. SL1344]	662.77		0.364219	-1.01	0.47	0	1.46	0.19	0.54	0.19
378699992	ref YP_005181949.1 polysaccharide chain length regulator [Salmonella enterica subsp. enterica serovar Typhimurium str. SL1344]	319.23		0.382893	-0.96	0.83	0.02	1.42	0.33	0.58	0.33
378699630	ref YP_005181587.1 DNA-binding protein (histone-like protein Hlp-II) [Salmonella enterica subsp. enterica serovar Typhimurium str. SL1344]	592.45		4.95303	1.6	0.22	1	0.34	0.06	1.66	0.06
378700251	ref YP_005182208.1 putative transketolase N-terminal section [Salmonella enterica subsp. enterica serovar Typhimurium str. SL1344]	226.44		0.83527	-0.18	1.04	0.36	1.09	0.48	0.91	0.48
378699199	ref YP_005181156.1 NH3-dependent NAD synthetase [Salmonella enterica subsp. enterica serovar Typhimurium str. SL1344]	183.31		0.843665	-0.17	1.12	0.45	1.07	0.5	0.93	0.5
378701339	ref YP_005183297.1 elongation factor Tu [Salmonella enterica subsp. enterica serovar Typhimurium str. SL1344]	16415.5		0.690734	-0.37	0.06	0	1.19	0.03	0.81	0.03
378699197	ref YP_005181154.1 hypothetical protein SL1344_1243 [Salmonella enterica subsp. enterica serovar Typhimurium str. SL1344]	212.48		2.15977	0.77	0.61	1	0.64	0.25	1.36	0.25
378701337	ref YP_005183295.1 bacterioferritin [Salmonella enterica subsp. enterica serovar Typhimurium str. SL1344]	576.38		0.496585	-0.7	1.11	0.12	1.31	0.43	0.69	0.43
378701335	ref YP_005183293.1 30S ribosomal protein S10 [Salmonella enterica subsp. enterica serovar Typhimurium str. SL1344]	5240.98		0.810584	-0.21	0.13	0	1.1	0.07	0.9	0.07
378701334	ref YP_005183292.1 50S ribosomal protein L3 [Salmonella enterica subsp. enterica serovar Typhimurium str. SL1344]	735.12		0.740818	-0.3	0.25	0.02	1.15	0.12	0.85	0.12
378701333	ref YP_005183291.1 50S ribosomal protein L4 [Salmonella enterica subsp. enterica serovar Typhimurium str. SL1344]	8913.89		0.932394	-0.07	0.13	0.17	1.03	0.07	0.97	0.07
378699192	ref YP_005181149.1 Acetylornithine/succinyldiaminopimelate aminotransferase [Salmonella enterica subsp. enterica serovar Typhimurium str. SL1344]	750.47		0.379083	-0.97	0.59	0	1.44	0.23	0.56	0.23
378701332	ref YP_005183290.1 50S ribosomal protein L23 [Salmonella enterica subsp. enterica serovar Typhimurium str. SL1344]	432.41		1.05127	0.05	0.84	0.61	0.98	0.4	1.02	0.4
378701331	ref YP_005183289.1 50S ribosomal protein L2 [Salmonella enterica subsp. enterica serovar Typhimurium str. SL1344]	2290.94		0.588605	-0.53	0.2	0	1.26	0.09	0.74	0.09
378699628	ref YP_005181585.1 alcohol dehydrogenase [Salmonella enterica subsp. enterica serovar Typhimurium str. SL1344]	1004.94		0.472367	-0.75	0.14	0	1.36	0.06	0.64	0.06
378699625	ref YP_005181582.1 periplasmic oligopeptide-binding protein precursor (OppA) [Salmonella enterica subsp. enterica serovar Typhimurium str. SL1344]	417.17		3.15819	1.15	0.22	1	0.48	0.08	1.52	0.08
378700248	ref YP_005182205.1 phosphate acetyltransferase [Salmonella enterica subsp. enterica serovar Typhimurium str. SL1344]	451.48		0.683861	-0.38	0.35	0.04	1.19	0.17	0.81	0.17
378700247	ref YP_005182204.1 acetate kinase [Salmonella enterica subsp. enterica serovar Typhimurium str. SL1344]	288.99		0.778801	-0.25	0.36	0.07	1.12	0.17	0.88	0.17
378701329	ref YP_005183287.1 50s ribosomal protein l22 [Salmonella enterica subsp. enterica serovar Typhimurium str. SL1344]	3112.22		0.66365	-0.41	0.21	0	1.2	0.1	0.8	0.1
378701328	ref YP_005183286.1 30S ribosomal protein S3 [Salmonella enterica subsp. enterica serovar Typhimurium str. SL1344]	6829.51		0.612626	-0.49	0.14	0	1.24	0.06	0.76	0.06
378701327	ref YP_005183285.1 50S ribosomal protein L16 [Salmonella enterica subsp. enterica serovar Typhimurium str. SL1344]	6035.61		0.612626	-0.49	0.34	0.01	1.24	0.16	0.76	0.16
378699185	ref YP_005181142.1 putative nitroreductase [Salmonella enterica subsp. enterica serovar Typhimurium str. SL1344]	364.24		0.637628	-0.45	0.37	0.01	1.22	0.18	0.78	0.18
378701324	ref YP_005183282.1 50S ribosomal protein L14 [Salmonella enterica subsp. enterica serovar Typhimurium str. SL1344]	1658.94		0.748264	-0.29	0.22	0.01	1.15	0.11	0.85	0.11
378701323	ref YP_005183281.1 50S ribosomal protein L24 [Salmonella enterica subsp. enterica serovar Typhimurium str. SL1344]	9373.96		0.582748	-0.54	0.25	0	1.26	0.12	0.74	0.12
378701322	ref YP_005183280.1 50S ribosomal protein L5 [Salmonella enterica subsp. enterica serovar Typhimurium str. SL1344]	2267.52		0.810584	-0.21	0.15	0	1.11	0.07	0.89	0.07
378701320	ref YP_005183278.1 30S ribosomal protein S8 [Salmonella enterica subsp. enterica serovar Typhimurium str. SL1344]	440.85		0.913931	-0.09	0.79	0.47	1.04	0.38	0.96	0.38
378698895	ref YP_005180852.1 asparaginyl-tRNA synthetase [Salmonella enterica subsp. enterica serovar Typhimurium str. SL1344]	611.97		0.778801	-0.25	0.23	0.03	1.12	0.11	0.88	0.11
378698893	ref YP_005180850.1 aspartate aminotransferase [Salmonella enterica subsp. enterica serovar Typhimurium str. SL1344]	284.05		0.748264	-0.29	0.27	0.03	1.14	0.13	0.86	0.13
378702400	ref YP_005184358.1 purine nucleoside phosphorylase [Salmonella enterica subsp. enterica serovar Typhimurium str. SL1344]	888.29		0.491644	-0.71	0.34	0	1.34	0.15	0.66	0.15
378700236	ref YP_005182193.1 NADH dehydrogenase I chain C; chain D [Salmonella enterica subsp. enterica serovar Typhimurium str. SL1344]	178.35		0.878095	-0.13	0.62	0.37	1.06	0.3	0.94	0.3
378700596	ref YP_005182553.1 small protein A [Salmonella enterica subsp. enterica serovar Typhimurium str. SL1344]	389.29		1.23368	0.21	1.71	0.54	0.91	0.65	1.09	0.65
378699610	ref YP_005181567.1 hypothetical protein SL1344_1662 [Salmonella enterica subsp. enterica serovar Typhimurium str. SL1344]	2992.4		0.19205	-1.65	0.8	0	1.66	0.19	0.34	0.19
378700593	ref YP_005182550.1 heat shock protein GrpE (heat shock protein b25.3) (hsp24) [Salmonella enterica subsp. enterica serovar Typhimurium str. SL1344]	296.67		2.24791	0.81	0.31	1	0.62	0.13	1.38	0.13
378699179	ref YP_005181136.1 glyceraldehyde 3-phosphate dehydrogenase A [Salmonella enterica subsp. enterica serovar Typhimurium str. SL1344]	6194.01		0.440432	-0.82	0.11	0	1.39	0.05	0.61	0.05
378701319	ref YP_005183277.1 50S ribosomal protein L6 [Salmonella enterica subsp. enterica serovar Typhimurium str. SL1344]	4391.49		0.726149	-0.32	0.15	0	1.16	0.07	0.84	0.07
378701317	ref YP_005183275.1 30S ribosomal protein S5 [Salmonella enterica subsp. enterica serovar Typhimurium str. SL1344]	2580.67		1.04081	0.04	0.19	0.64	0.98	0.1	1.02	0.1
378701315	ref YP_005183273.1 50S ribosomal protein L15 [Salmonella enterica subsp. enterica serovar Typhimurium str. SL1344]	6172.71		0.726149	-0.32	0.22	0	1.16	0.11	0.84	0.11
378701312	ref YP_005183270.1 30S ribosomal protein S13 [Salmonella enterica subsp. enterica serovar Typhimurium str. SL1344]	7921.96		0.543351	-0.61	0.18	0	1.29	0.08	0.71	0.08
378701311	ref YP_005183269.1 30S ribosomal protein S11 [Salmonella enterica subsp. enterica serovar Typhimurium str. SL1344]	3289.24		0.650509	-0.43	0.35	0	1.21	0.17	0.79	0.17
378701310	ref YP_005183268.1 30S ribosomal protein S4 [Salmonella enterica subsp. enterica serovar Typhimurium str. SL1344]	2877.14		0.606531	-0.5	0.21	0	1.24	0.1	0.76	0.1
378699609	ref YP_005181566.1 hypothetical protein SL1344_1661 [Salmonella enterica subsp. enterica serovar Typhimurium str. SL1344]	295.66		0.414783	-0.88	1.47	0.11	1.37	0.5	0.63	0.5
378699608	ref YP_005181565.1 hypothetical protein SL1344_1660 [Salmonella enterica subsp. enterica serovar Typhimurium str. SL1344]	10090.6		0.0713613	-2.64	0.38	0	1.86	0.04	0.14	0.04
378700588	ref YP_005182545.1 30S ribosomal protein S16 [Salmonella enterica subsp. enterica serovar Typhimurium str. SL1344]	1376.55		0.637628	-0.45	0.36	0.02	1.22	0.17	0.78	0.17
378699600	ref YP_005181557.1 hypothetical protein SL1344_1652 [Salmonella enterica subsp. enterica serovar Typhimurium str. SL1344]	179.66		0.88692	-0.12	0.58	0.38	1.06	0.28	0.94	0.28
378700224	ref YP_005182181.1 putative receptor/regulator protein [Salmonella enterica subsp. enterica serovar Typhimurium str. SL1344]	158.06		1.32313	0.28	0.81	0.75	0.87	0.38	1.13	0.38
378700585	ref YP_005182542.1 50S ribosomal protein L19 [Salmonella enterica subsp. enterica serovar Typhimurium str. SL1344]	1837.94		0.511709	-0.67	0.25	0	1.32	0.11	0.68	0.11
378701309	ref YP_005183267.1 DNA-directed RNA polymerase subunit alpha [Salmonella enterica subsp. enterica serovar Typhimurium str. SL1344]	1351.48		0.843665	-0.17	0.23	0.08	1.09	0.11	0.91	0.11
378701308	ref YP_005183266.1 50S ribosomal protein L17 [Salmonella enterica subsp. enterica serovar Typhimurium str. SL1344]	1946.13		0.941765	-0.06	0.15	0.23	1.03	0.08	0.97	0.08
378698877	ref YP_005180834.1 integration host factor beta-subunit (IHF-beta) [Salmonella enterica subsp. enterica serovar Typhimurium str. SL1344]	202.21		1.99372	0.69	1.09	0.87	0.7	0.45	1.3	0.45
378698876	ref YP_005180833.1 30S ribosomal protein S1 [Salmonella enterica subsp. enterica serovar Typhimurium str. SL1344]	1881.12		0.67032	-0.4	0.14	0	1.19	0.07	0.81	0.07
378698875	ref YP_005180832.1 cytidylate kinase [Salmonella enterica subsp. enterica serovar Typhimurium str. SL1344]	375.41		1.85893	0.62	0.42	1	0.7	0.19	1.3	0.19
378698872	ref YP_005180829.1 phosphoserine aminotransferase [Salmonella enterica subsp. enterica serovar Typhimurium str. SL1344]	316.18		1.01005	0.01	0.5	0.54	1	0.24	1	0.24
378698073	ref YP_005180030.1 survival protein SurA [Salmonella enterica subsp. enterica serovar Typhimurium str. SL1344]	347.49		1.29693	0.26	0.27	0.99	0.87	0.13	1.13	0.13
378698868	ref YP_005180825.1 formate acetyltransferase 1 [Salmonella enterica subsp. enterica serovar Typhimurium str. SL1344]	1902.74		0.316637	-1.15	0.16	0	1.52	0.06	0.48	0.06
378698064	ref YP_005180021.1 secreted protein [Salmonella enterica subsp. enterica serovar Typhimurium str. SL1344]	371.87		0.423162	-0.86	1.24	0.05	1.38	0.41	0.62	0.41
378700563	ref YP_005182520.1 putative sigma(54) modulation protein [Salmonella enterica subsp. enterica serovar Typhimurium str. SL1344]	339.08		3.56085	1.27	0.28	1	0.44	0.09	1.56	0.09
378700562	ref YP_005182519.1 putative lipoprotein [Salmonella enterica subsp. enterica serovar Typhimurium str. SL1344]	195.12		2.80107	1.03	1.53	0.91	0.58	0.51	1.42	0.51
378702294	ref YP_005184252.1 hypothetical protein SL1344_4389 [Salmonella enterica subsp. enterica serovar Typhimurium str. SL1344]	2299.24		3.03436	1.11	0.19	1	0.5	0.07	1.5	0.07
378701645	ref YP_005183603.1 hypothetical protein SL1344_3726 [Salmonella enterica subsp. enterica serovar Typhimurium str. SL1344]	189.08		0.481909	-0.73	1.36	0.13	1.32	0.45	0.68	0.45
378698859	ref YP_005180816.1 seryl-tRNA synthetase [Salmonella enterica subsp. enterica serovar Typhimurium str. SL1344]	379.26		0.960789	-0.04	0.26	0.4	1.02	0.13	0.98	0.13
378699141	ref YP_005181098.1 putative heat shock protein [Salmonella enterica subsp. enterica serovar Typhimurium str. SL1344]	6032.57		0.272532	-1.3	0.23	0	1.57	0.08	0.43	0.08
378698857	ref YP_005180814.1 outer membrane lipoprotein carrier protein [Salmonella enterica subsp. enterica serovar Typhimurium str. SL1344]	273.8		1.63232	0.49	1.08	0.85	0.78	0.46	1.22	0.46
378701640	ref YP_005183598.1 putative DNA-binding protein [Salmonella enterica subsp. enterica serovar Typhimurium str. SL1344]	133.14		0.71177	-0.34	1.39	0.32	1.15	0.56	0.85	0.56
378698855	ref YP_005180812.1 leucine-responsive regulatory protein [Salmonella enterica subsp. enterica serovar Typhimurium str. SL1344]	928.04		0.869358	-0.14	0.63	0.35	1.07	0.3	0.93	0.3
378698854	ref YP_005180811.1 thioredoxin reductase [Salmonella enterica subsp. enterica serovar Typhimurium str. SL1344]	391.5		0.923116	-0.08	0.44	0.37	1.04	0.21	0.96	0.21
378700559	ref YP_005182516.1 ClpB protein [Salmonella enterica subsp. enterica serovar Typhimurium str. SL1344]	1548.88		0.657047	-0.42	0.1	0	1.21	0.05	0.79	0.05
378699138	ref YP_005181095.1 outer membrane invasion protein (PagC) [Salmonella enterica subsp. enterica serovar Typhimurium str. SL1344]	223.11		1.78604	0.58	1.1	0.85	0.74	0.47	1.26	0.47
378701999	ref YP_005183957.1 50S ribosomal protein L7/L12 [Salmonella enterica subsp. enterica serovar Typhimurium str. SL1344]	487.99		5.92986	1.78	0.22	1	0.29	0.05	1.71	0.05
378701998	ref YP_005183956.1 50S ribosomal protein L10 [Salmonella enterica subsp. enterica serovar Typhimurium str. SL1344]	2959.48		2.22554	0.8	0.11	1	0.62	0.05	1.38	0.05
378701997	ref YP_005183955.1 50S ribosomal protein L1 [Salmonella enterica subsp. enterica serovar Typhimurium str. SL1344]	6979.34		1.68203	0.52	0.08	1	0.74	0.04	1.26	0.04
378701996	ref YP_005183954.1 50S ribosomal protein L11 [Salmonella enterica subsp. enterica serovar Typhimurium str. SL1344]	2423.08		0.913931	-0.09	0.2	0.22	1.04	0.1	0.96	0.1
378701995	ref YP_005183953.1 transcription antitermination protein [Salmonella enterica subsp. enterica serovar Typhimurium str. SL1344]	326.24		0.818731	-0.2	0.53	0.25	1.1	0.26	0.9	0.26
378699131	ref YP_005181088.1 isocitrate dehydrogenase [Salmonella enterica subsp. enterica serovar Typhimurium str. SL1344]	6336.31		0.657047	-0.42	0.09	0	1.21	0.05	0.79	0.05
378701993	ref YP_005183951.1 elongation factor Tu [Salmonella enterica subsp. enterica serovar Typhimurium str. SL1344]	16415.5		0.697676	-0.36	0.06	0	1.18	0.03	0.82	0.03
378701199	ref YP_005183157.1 transcription elongation factor [Salmonella enterica subsp. enterica serovar Typhimurium str. SL1344]	326.26		1.37713	0.32	0.37	0.94	0.84	0.18	1.16	0.18
378701196	ref YP_005183154.1 cell division protein [Salmonella enterica subsp. enterica serovar Typhimurium str. SL1344]	172.58		0.66365	-0.41	0.41	0.04	1.2	0.2	0.8	0.2
378701193	ref YP_005183151.1 PGM/PMM family protein [Salmonella enterica subsp. enterica serovar Typhimurium str. SL1344]	205.56		1.19722	0.18	0.72	0.7	0.91	0.34	1.09	0.34
378700549	ref YP_005182506.1 hypothetical protein SL1344_2610 [Salmonella enterica subsp. enterica serovar Typhimurium str. SL1344]	173.29		5.64065	1.73	1.49	1	0.35	0.35	1.65	0.35
378701629	ref YP_005183587.1 DNA-directed RNA polymerase subunit omega [Salmonella enterica subsp. enterica serovar Typhimurium str. SL1344]	1071.3		3.00417	1.1	0.51	1	0.51	0.18	1.49	0.18
378699124	ref YP_005181081.1 transcriptional regulatory protein PhoP, regulator of virulence determinants [Salmonella enterica subsp. enterica serovar Typhimurium str. SL1344]	3005.33		1.11628	0.11	0.16	0.91	0.94	0.08	1.06	0.08
378701623	ref YP_005183581.1 hypothetical protein SL1344_3701 [Salmonella enterica subsp. enterica serovar Typhimurium str. SL1344]	141.97		0.763379	-0.27	0.46	0.18	1.13	0.22	0.87	0.22
378701188	ref YP_005183146.1 transcription termination/antitermination L factor [Salmonella enterica subsp. enterica serovar Typhimurium str. SL1344]	228.13		0.802519	-0.22	0.3	0.09	1.11	0.15	0.89	0.15
378701186	ref YP_005183144.1 ribosome-binding factor A (P15B protein) [Salmonella enterica subsp. enterica serovar Typhimurium str. SL1344]	260.72		1.63232	0.49	2.45	0.67	0.83	0.77	1.17	0.77
378701183	ref YP_005183141.1 polynucleotide phosphorylase [Salmonella enterica subsp. enterica serovar Typhimurium str. SL1344]	178.2		1.27125	0.24	0.3	0.93	0.88	0.15	1.12	0.15
378698398	ref YP_005180355.1 hypothetical protein SL1344_0429 [Salmonella enterica subsp. enterica serovar Typhimurium str. SL1344]	1605.53		1.17351	0.16	0.3	0.8	0.92	0.15	1.08	0.15
378700895	ref YP_005182852.1 lipoprotein [Salmonella enterica subsp. enterica serovar Typhimurium str. SL1344]	957.04		1.34986	0.3	0.29	0.93	0.85	0.14	1.15	0.14
378698030	ref YP_005179987.1 isoleucyl-tRNA synthetase [Salmonella enterica subsp. enterica serovar Typhimurium str. SL1344]	370.75		0.904837	-0.1	0.43	0.37	1.05	0.2	0.95	0.2
378699115	ref YP_005181072.1 spermidine/putrescine-binding periplasmic protein [Salmonella enterica subsp. enterica serovar Typhimurium str. SL1344]	350.29		2.82922	1.04	0.45	1	0.53	0.17	1.47	0.17
378701616	ref YP_005183574.1 50S ribosomal protein L28 [Salmonella enterica subsp. enterica serovar Typhimurium str. SL1344]	2083.98		0.548812	-0.6	1.23	0.12	1.27	0.46	0.73	0.46
378701615	ref YP_005183573.1 50S ribosomal protein L33 [Salmonella enterica subsp. enterica serovar Typhimurium str. SL1344]	2330.63		0.66365	-0.41	0.43	0.04	1.2	0.2	0.8	0.2
378701614	ref YP_005183572.1 formamidopyrimidine-DNA glycosylase [Salmonella enterica subsp. enterica serovar Typhimurium str. SL1344]	255.54		1.49182	0.4	1.29	0.68	0.82	0.54	1.18	0.54
378698824	ref YP_005180781.1 arginine/ornithine ABC transporter substrate-binding protein [Salmonella enterica subsp. enterica serovar Typhimurium str. SL1344]	356.76		1.03045	0.03	0.73	0.44	0.99	0.35	1.01	0.35
378701174	ref YP_005183131.1 putative acetyltransferase [Salmonella enterica subsp. enterica serovar Typhimurium str. SL1344]	245.89		1.49182	0.4	1.5	0.67	0.83	0.64	1.17	0.64
378698027	ref YP_005179984.1 30S ribosomal protein S20 [Salmonella enterica subsp. enterica serovar Typhimurium str. SL1344]	2101.13		1.52196	0.42	0.39	0.98	0.79	0.18	1.21	0.18
378701171	ref YP_005183128.1 hypothetical protein SL1344_3242 [Salmonella enterica subsp. enterica serovar Typhimurium str. SL1344]	1528.54		0.349938	-1.05	0.87	0.02	1.46	0.29	0.54	0.29
378700881	ref YP_005182838.1 hypothetical protein SL1344_2949 [Salmonella enterica subsp. enterica serovar Typhimurium str. SL1344]	124.74		0.718924	-0.33	1.65	0.35	1.14	0.66	0.86	0.66
378698380	ref YP_005180337.1 6,7-dimethyl-8-ribityllumazine synthase [Salmonella enterica subsp. enterica serovar Typhimurium str. SL1344]	300.23		1.2214	0.2	1.84	0.56	0.92	0.72	1.08	0.72
378702253	ref YP_005184211.1 fructose-1,6-bisphosphatase [Salmonella enterica subsp. enterica serovar Typhimurium str. SL1344]	575.23		0.367879	-1	0.53	0	1.46	0.21	0.54	0.21
378699469	ref YP_005181426.1 putative NADP-dependent oxidoreductase [Salmonella enterica subsp. enterica serovar Typhimurium str. SL1344]	543.56		0.349938	-1.05	0.69	0	1.47	0.27	0.53	0.27
378702252	ref YP_005184210.1 inorganic pyrophosphatase [Salmonella enterica subsp. enterica serovar Typhimurium str. SL1344]	877.88		1.09417	0.09	0.46	0.58	0.96	0.23	1.04	0.23
378701169	ref YP_005183126.1 lipoprotein [Salmonella enterica subsp. enterica serovar Typhimurium str. SL1344]	178.46		1.08329	0.08	0.48	0.63	0.96	0.25	1.04	0.25
378702246	ref YP_005184204.1 peptide methionine sulfoxide reductase [Salmonella enterica subsp. enterica serovar Typhimurium str. SL1344]	477.7		0.57695	-0.55	0.82	0.14	1.25	0.39	0.75	0.39
378700079	ref YP_005182036.1 hypothetical protein SL1344_2143 [Salmonella enterica subsp. enterica serovar Typhimurium str. SL1344]	152.05		0.778801	-0.25	0.3	0.07	1.12	0.15	0.88	0.15
378699452	ref YP_005181409.1 outer membrane protein [Salmonella enterica subsp. enterica serovar Typhimurium str. SL1344]	526.62		3.15819	1.15	0.15	1	0.48	0.05	1.52	0.05
378698366	ref YP_005180323.1 peroxidase [Salmonella enterica subsp. enterica serovar Typhimurium str. SL1344]	3687.47		0.594521	-0.52	0.15	0	1.25	0.07	0.75	0.07
378700505	ref YP_005182462.1 bacteriophage protein [Salmonella enterica subsp. enterica serovar Typhimurium str. SL1344]	266.31		0.496585	-0.7	1.59	0.22	1.29	0.59	0.71	0.59
378700866	ref YP_005182823.1 putative major fimbrial subunit [Salmonella enterica subsp. enterica serovar Typhimurium str. SL1344]	824.13		0.313486	-1.16	1.4	0.04	1.48	0.41	0.52	0.41
378700863	ref YP_005182820.1 enolase [Salmonella enterica subsp. enterica serovar Typhimurium str. SL1344]	12663.5		0.951229	-0.05	0.08	0.11	1.02	0.04	0.98	0.04
378702235	ref YP_005184193.1 FkbP-type peptidyl-prolyl cis-trans isomerase [Salmonella enterica subsp. enterica serovar Typhimurium str. SL1344]	293.55		1.55271	0.44	0.41	0.98	0.79	0.19	1.21	0.19
378702232	ref YP_005184190.1 50s ribosomal subunit protein L9 [Salmonella enterica subsp. enterica serovar Typhimurium str. SL1344]	14623.5		0.960789	-0.04	0.12	0.3	1.02	0.06	0.98	0.06
378701949	ref YP_005183907.1 heat shock protein [Salmonella enterica subsp. enterica serovar Typhimurium str. SL1344]	241.6		1.08329	0.08	0.31	0.69	0.96	0.15	1.04	0.15
378702231	ref YP_005184189.1 30S ribosomal protein S18 [Salmonella enterica subsp. enterica serovar Typhimurium str. SL1344]	2030.63		0.57695	-0.55	0.27	0	1.27	0.12	0.73	0.12
378699447	ref YP_005181404.1 alcohol dehydrogenase [Salmonella enterica subsp. enterica serovar Typhimurium str. SL1344]	2664.9		0.527292	-0.64	0.23	0	1.31	0.11	0.69	0.11
378701947	ref YP_005183905.1 menaquinone biosynthesis protein [Salmonella enterica subsp. enterica serovar Typhimurium str. SL1344]	771.18		1.0202	0.02	0.83	0.53	0.99	0.39	1.01	0.39
378699445	ref YP_005181402.1 30S ribosomal protein S22 [Salmonella enterica subsp. enterica serovar Typhimurium str. SL1344]	2235.07		0.704688	-0.35	0.44	0.06	1.17	0.21	0.83	0.21
378700068	ref YP_005182025.1 methionyl-tRNA synthetase [Salmonella enterica subsp. enterica serovar Typhimurium str. SL1344]	195.19		0.697676	-0.36	0.49	0.12	1.17	0.23	0.83	0.23
378699443	ref YP_005181400.1 osmotically inducible protein C [Salmonella enterica subsp. enterica serovar Typhimurium str. SL1344]	4400.78		0.414783	-0.88	0.31	0	1.41	0.13	0.59	0.13
378701944	ref YP_005183902.1 glycerol kinase [Salmonella enterica subsp. enterica serovar Typhimurium str. SL1344]	1394.7		0.532592	-0.63	0.26	0	1.3	0.12	0.7	0.12
378702229	ref YP_005184187.1 30s ribosomal protein S6 [Salmonella enterica subsp. enterica serovar Typhimurium str. SL1344]	1933.84		2.13828	0.76	0.21	1	0.64	0.09	1.36	0.09
378698350	ref YP_005180307.1 pyrroline-5-carboxylate reductase [Salmonella enterica subsp. enterica serovar Typhimurium str. SL1344]	238.33		0.980199	-0.02	0.59	0.46	1.01	0.28	0.99	0.28
378701939	ref YP_005183897.1 triosephosphate isomerase [Salmonella enterica subsp. enterica serovar Typhimurium str. SL1344]	699.53		0.637628	-0.45	0.95	0.21	1.21	0.41	0.79	0.41
378701936	ref YP_005183894.1 putative aldolase [Salmonella enterica subsp. enterica serovar Typhimurium str. SL1344]	618		1.10517	0.1	0.24	0.76	0.95	0.12	1.05	0.12
378701935	ref YP_005183893.1 putative ABC transport protein, solute-binding component [Salmonella enterica subsp. enterica serovar Typhimurium str. SL1344]	497.71		3.06485	1.12	0.28	1	0.49	0.11	1.51	0.11
378699793	ref YP_005181750.1 chemotaxis protein CheA [Salmonella enterica subsp. enterica serovar Typhimurium str. SL1344]	156.35		1.46228	0.38	0.29	1	0.81	0.14	1.19	0.14
378699792	ref YP_005181749.1 purine binding chemotaxis protein [Salmonella enterica subsp. enterica serovar Typhimurium str. SL1344]	388.51		2.13828	0.76	0.57	1	0.65	0.24	1.35	0.24
378699791	ref YP_005181748.1 methyl-accepting chemotaxis protein II [Salmonella enterica subsp. enterica serovar Typhimurium str. SL1344]	176.83		2.97427	1.09	0.33	1	0.51	0.12	1.49	0.12
378700054	ref YP_005182011.1 fructose-bisphosphate aldolase [Salmonella enterica subsp. enterica serovar Typhimurium str. SL1344]	3162.26		0.18452	-1.69	0.36	0	1.68	0.09	0.32	0.09
378700053	ref YP_005182010.1 hypothetical protein SL1344_2117 [Salmonella enterica subsp. enterica serovar Typhimurium str. SL1344]	528.23		0.313486	-1.16	1.55	0.05	1.47	0.5	0.53	0.5
378699788	ref YP_005181745.1 chemotaxis protein CheY [Salmonella enterica subsp. enterica serovar Typhimurium str. SL1344]	203.07		3.35348	1.21	1.05	1	0.49	0.37	1.51	0.37
378699787	ref YP_005181744.1 chemotaxis protein CheZ [Salmonella enterica subsp. enterica serovar Typhimurium str. SL1344]	178.1		3.85743	1.35	0.99	1	0.44	0.3	1.56	0.3
378701120	ref YP_005183077.1 methyl-accepting chemotaxis protein II [Salmonella enterica subsp. enterica serovar Typhimurium str. SL1344]	349.74		1.76827	0.57	0.24	1	0.72	0.11	1.28	0.11
378702205	ref YP_005184163.1 adenylosuccinate synthetase [Salmonella enterica subsp. enterica serovar Typhimurium str. SL1344]	391.36		0.677057	-0.39	0.37	0.02	1.19	0.18	0.81	0.18
378698692	ref YP_005180649.1 peptidoglycan-associated lipoprotein [Salmonella enterica subsp. enterica serovar Typhimurium str. SL1344]	261.63		3.38719	1.22	0.56	1	0.47	0.2	1.53	0.2
378702204	ref YP_005184162.1 HflC protein [Salmonella enterica subsp. enterica serovar Typhimurium str. SL1344]	371.92		1.34986	0.3	0.28	0.99	0.85	0.13	1.15	0.13
378698330	ref YP_005180287.1 secreted protein [Salmonella enterica subsp. enterica serovar Typhimurium str. SL1344]	1326.37		4.30596	1.46	0.24	1	0.38	0.07	1.62	0.07
378698691	ref YP_005180648.1 tolB protein [Salmonella enterica subsp. enterica serovar Typhimurium str. SL1344]	182.66		0.895834	-0.11	0.4	0.28	1.05	0.2	0.95	0.2
378702203	ref YP_005184161.1 HflK protein [Salmonella enterica subsp. enterica serovar Typhimurium str. SL1344]	259.06		1.13883	0.13	0.25	0.82	0.94	0.12	1.06	0.12
378702201	ref YP_005184159.1 host factor-I protein(HF-I) [Salmonella enterica subsp. enterica serovar Typhimurium str. SL1344]	532.23		0.970446	-0.03	1.29	0.5	1.01	0.57	0.99	0.57
378701914	ref YP_005183872.1 manganese superoxide dismutase [Salmonella enterica subsp. enterica serovar Typhimurium str. SL1344]	953.37		0.554327	-0.59	0.23	0	1.29	0.1	0.71	0.1
378699773	ref YP_005181730.1 Aspartyl-tRNA synthetase [Salmonella enterica subsp. enterica serovar Typhimurium str. SL1344]	154.4		0.802519	-0.22	0.63	0.29	1.11	0.3	0.89	0.3
378700395	ref YP_005182352.1 bacterioferritin comigratory protein [Salmonella enterica subsp. enterica serovar Typhimurium str. SL1344]	802.8		1.34986	0.3	0.53	0.88	0.85	0.25	1.15	0.25
378700393	ref YP_005182350.1 Dihydrodipicolinate synthase [Salmonella enterica subsp. enterica serovar Typhimurium str. SL1344]	826.41		0.941765	-0.06	0.3	0.36	1.03	0.15	0.97	0.15
378701116	ref YP_005183073.1 RNA polymerase sigma-70 factor [Salmonella enterica subsp. enterica serovar Typhimurium str. SL1344]	151.06		1.04081	0.04	0.93	0.53	0.98	0.44	1.02	0.44
378701114	ref YP_005183071.1 30S ribosomal protein S21 [Salmonella enterica subsp. enterica serovar Typhimurium str. SL1344]	646.92		0.625002	-0.47	0.94	0.18	1.22	0.42	0.78	0.42
378701470	ref YP_005183428.1 putative lipoprotein [Salmonella enterica subsp. enterica serovar Typhimurium str. SL1344]	244.11		2.29332	0.83	0.8	0.98	0.62	0.35	1.38	0.35
378698682	ref YP_005180639.1 succinyl-CoA synthetase alpha chain [Salmonella enterica subsp. enterica serovar Typhimurium str. SL1344]	2089.09		0.511709	-0.67	0.15	0	1.32	0.07	0.68	0.07
378698681	ref YP_005180638.1 succinyl-CoA synthetase beta chain [Salmonella enterica subsp. enterica serovar Typhimurium str. SL1344]	5110.29		0.506617	-0.68	0.11	0	1.33	0.05	0.67	0.05
378698680	ref YP_005180637.1 dihydrolipoamide succinyltransferase component (E2) [Salmonella enterica subsp. enterica serovar Typhimurium str. SL1344]	3124.49		0.826959	-0.19	0.09	0	1.1	0.05	0.9	0.05
378701902	ref YP_005183860.1 hypothetical protein SL1344_3992 [Salmonella enterica subsp. enterica serovar Typhimurium str. SL1344]	295.17		0.410656	-0.89	1.16	0.08	1.39	0.46	0.61	0.46
378699761	ref YP_005181718.1 pyruvate kinase A [Salmonella enterica subsp. enterica serovar Typhimurium str. SL1344]	355.61		0.878095	-0.13	0.39	0.26	1.06	0.19	0.94	0.19
378701467	ref YP_005183425.1 methyl-accepting chemotaxis citrate transducer [Salmonella enterica subsp. enterica serovar Typhimurium str. SL1344]	158.11		3.22199	1.17	0.72	1	0.49	0.24	1.51	0.24
378701105	ref YP_005183062.1 ADP-heptose synthase [Salmonella enterica subsp. enterica serovar Typhimurium str. SL1344]	208.64		0.802519	-0.22	0.63	0.26	1.11	0.3	0.89	0.3
378698679	ref YP_005180636.1 2-oxoglutarate dehydrogenase E1 component [Salmonella enterica subsp. enterica serovar Typhimurium str. SL1344]	998.79		0.486752	-0.72	0.14	0	1.35	0.07	0.65	0.07
378698678	ref YP_005180635.1 succinate dehydrogenase iron-sulfur protein [Salmonella enterica subsp. enterica serovar Typhimurium str. SL1344]	449.4		1.15027	0.14	0.27	0.85	0.93	0.14	1.07	0.14
378698677	ref YP_005180634.1 succinate dehydrogenase flavoprotein subunit [Salmonella enterica subsp. enterica serovar Typhimurium str. SL1344]	2159.84		0.571209	-0.56	0.17	0	1.27	0.08	0.73	0.08
378698673	ref YP_005180630.1 citrate synthase [Salmonella enterica subsp. enterica serovar Typhimurium str. SL1344]	2699.09		0.440432	-0.82	0.12	0	1.39	0.05	0.61	0.05
378699757	ref YP_005181714.1 KHG/KDPG aldolase [Salmonella enterica subsp. enterica serovar Typhimurium str. SL1344]	146.78		1.47698	0.39	0.49	0.92	0.81	0.23	1.19	0.23
378700377	ref YP_005182334.1 Transaldolase [Salmonella enterica subsp. enterica serovar Typhimurium str. SL1344]	729.58		0.304221	-1.19	0.28	0	1.53	0.09	0.47	0.09
378700376	ref YP_005182333.1 NADP-dependent malate dehydrogenase [Salmonella enterica subsp. enterica serovar Typhimurium str. SL1344]	335.95		0.843665	-0.17	0.3	0.09	1.09	0.15	0.91	0.15
378700809	ref YP_005182766.1 type III secretion system secretory apparatus [Salmonella enterica subsp. enterica serovar Typhimurium str. SL1344]	237.14		1.08329	0.08	0.31	0.74	0.96	0.15	1.04	0.15
378700806	ref YP_005182763.1 chaperone protein for type III secretion system effectors [Salmonella enterica subsp. enterica serovar Typhimurium str. SL1344]	2552.31		0.904837	-0.1	0.28	0.25	1.05	0.14	0.95	0.14
378702099	ref YP_005184057.1 single-strand DNA-binding protein [Salmonella enterica subsp. enterica serovar Typhimurium str. SL1344]	1132.64		1.07251	0.07	0.39	0.63	0.96	0.19	1.04	0.19
378700003	ref YP_005181960.1 putative dehydratase RfbH [Salmonella enterica subsp. enterica serovar Typhimurium str. SL1344]	441.51		0.763379	-0.27	0.31	0.05	1.13	0.15	0.87	0.15
378701448	ref YP_005183406.1 glycerol-3-phosphate-binding periplasmic protein [Salmonella enterica subsp. enterica serovar Typhimurium str. SL1344]	198.02		1.63232	0.49	0.2	1	0.76	0.09	1.24	0.09
378698655	ref YP_005180612.1 hypothetical protein SL1344_0692 [Salmonella enterica subsp. enterica serovar Typhimurium str. SL1344]	538.64		1.10517	0.1	0.6	0.6	0.95	0.29	1.05	0.29
378702088	ref YP_005184046.1 quinone oxidoreductase [Salmonella enterica subsp. enterica serovar Typhimurium str. SL1344]	231.69		0.740818	-0.3	0.68	0.19	1.15	0.32	0.85	0.32
378702083	ref YP_005184041.1 hypothetical protein SL1344_4176 [Salmonella enterica subsp. enterica serovar Typhimurium str. SL1344]	8150.6		1.04081	0.04	0.25	0.56	0.98	0.12	1.02	0.12
378701431	ref YP_005183389.1 aspartate-semialdehyde dehydrogenase [Salmonella enterica subsp. enterica serovar Typhimurium str. SL1344]	159.32		1.01005	0.01	0.65	0.51	1	0.31	1	0.31
378698643	ref YP_005180600.1 phosphoglucomutase [Salmonella enterica subsp. enterica serovar Typhimurium str. SL1344]	228.25		0.923116	-0.08	0.31	0.29	1.04	0.15	0.96	0.15
378699727	ref YP_005181684.1 hypothetical protein SL1344_1780 [Salmonella enterica subsp. enterica serovar Typhimurium str. SL1344]	929.54		0.657047	-0.42	0.56	0.08	1.2	0.27	0.8	0.27
378700349	ref YP_005182306.1 putative oxidoreductase [Salmonella enterica subsp. enterica serovar Typhimurium str. SL1344]	543.73		1.32313	0.28	0.28	0.98	0.86	0.14	1.14	0.14
378702076	ref YP_005184034.1 maltose operon periplasmic protein [Salmonella enterica subsp. enterica serovar Typhimurium str. SL1344]	204.5		1.09417	0.09	0.4	0.67	0.96	0.2	1.04	0.2
378702073	ref YP_005184031.1 periplasmic maltose-binding protein [Salmonella enterica subsp. enterica serovar Typhimurium str. SL1344]	403.68		0.923116	-0.08	0.28	0.32	1.04	0.14	0.96	0.14
378701788	ref YP_005183746.1 transcription termination factor [Salmonella enterica subsp. enterica serovar Typhimurium str. SL1344]	352.23		0.802519	-0.22	0.24	0.03	1.11	0.12	0.89	0.12
378701787	ref YP_005183745.1 thioredoxin [Salmonella enterica subsp. enterica serovar Typhimurium str. SL1344]	298.38		2.13828	0.76	0.28	1	0.64	0.12	1.36	0.12
378698639	ref YP_005180596.1 flavodoxin 1 [Salmonella enterica subsp. enterica serovar Typhimurium str. SL1344]	412.93		1.29693	0.26	0.27	0.98	0.87	0.13	1.13	0.13
378698638	ref YP_005180595.1 ferric uptake regulation protein [Salmonella enterica subsp. enterica serovar Typhimurium str. SL1344]	233.08		1.30996	0.27	0.36	0.93	0.86	0.18	1.14	0.18
378699718	ref YP_005181675.1 transcriptional regulator KdgR [Salmonella enterica subsp. enterica serovar Typhimurium str. SL1344]	472.5		1.08329	0.08	0.44	0.59	0.96	0.22	1.04	0.22
378698198	ref YP_005180155.1 Ribosome recycling factor [Salmonella enterica subsp. enterica serovar Typhimurium str. SL1344]	1063.24		1.64872	0.5	0.18	1	0.76	0.08	1.24	0.08
378698197	ref YP_005180154.1 uridylate kinase [Salmonella enterica subsp. enterica serovar Typhimurium str. SL1344]	214.05		0.860708	-0.15	0.73	0.33	1.07	0.35	0.93	0.35
378699713	ref YP_005181670.1 cold shock-like protein CspC [Salmonella enterica subsp. enterica serovar Typhimurium str. SL1344]	16837.3		0.771052	-0.26	0.1	0	1.13	0.05	0.87	0.05
378700337	ref YP_005182294.1 pts system, glucose-specific IIA component [Salmonella enterica subsp. enterica serovar Typhimurium str. SL1344]	3878.62		1.1853	0.17	0.13	0.99	0.91	0.07	1.09	0.07
378698196	ref YP_005180153.1 elongation factor Ts [Salmonella enterica subsp. enterica serovar Typhimurium str. SL1344]	876.05		1.43333	0.36	0.18	1	0.82	0.09	1.18	0.09
378700336	ref YP_005182293.1 phosphoenolpyruvate-protein phosphotransferase [Salmonella enterica subsp. enterica serovar Typhimurium str. SL1344]	649.74		0.537944	-0.62	0.24	0	1.3	0.11	0.7	0.11
378698195	ref YP_005180152.1 30S ribosomal protein S2 [Salmonella enterica subsp. enterica serovar Typhimurium str. SL1344]	3118.01		1.17351	0.16	0.13	0.99	0.92	0.07	1.08	0.07
378700335	ref YP_005182292.1 phosphocarrier protein HPr [Salmonella enterica subsp. enterica serovar Typhimurium str. SL1344]	2336.53		0.852144	-0.16	0.23	0.11	1.08	0.11	0.92	0.11
378700334	ref YP_005182291.1 cysteine synthase A [Salmonella enterica subsp. enterica serovar Typhimurium str. SL1344]	4731.48		0.329559	-1.11	0.15	0	1.5	0.05	0.5	0.05
378698192	ref YP_005180149.1 2,3,4,5-tetrahydropyridine-2,6-carboxylate N-succinyltransferase [Salmonella enterica subsp. enterica serovar Typhimurium str. SL1344]	233.54		0.594521	-0.52	0.53	0.02	1.25	0.24	0.75	0.24
378698190	ref YP_005180147.1 hypothetical protein SL1344_0212 [Salmonella enterica subsp. enterica serovar Typhimurium str. SL1344]	2616.72		2.31637	0.84	0.14	1	0.6	0.06	1.4	0.06
378701776	ref YP_005183734.1 branched-chain amino-acid aminotransferase [Salmonella enterica subsp. enterica serovar Typhimurium str. SL1344]	140.49		0.786628	-0.24	0.73	0.33	1.11	0.34	0.89	0.34
378698629	ref YP_005180586.1 glucosamine-6-phosphate deaminase [Salmonella enterica subsp. enterica serovar Typhimurium str. SL1344]	285.15		0.527292	-0.64	0.4	0	1.31	0.17	0.69	0.17
378701772	ref YP_005183730.1 hypothetical protein SL1344_3859 [Salmonella enterica subsp. enterica serovar Typhimurium str. SL1344]	86.19		1.49182	0.4	1.07	0.74	0.82	0.47	1.18	0.47
378698985	ref YP_005180942.1 cell invasion protein [Salmonella enterica subsp. enterica serovar Typhimurium str. SL1344]	339.51		2.09594	0.74	1.1	0.94	0.67	0.4	1.33	0.4
378699707	ref YP_005181664.1 phosphotransferase enzyme II, C component [Salmonella enterica subsp. enterica serovar Typhimurium str. SL1344]	142.48		1.13883	0.13	0.45	0.76	0.93	0.22	1.07	0.22
378699706	ref YP_005181663.1 PTS system mannose-specific transporter subunit IIAB [Salmonella enterica subsp. enterica serovar Typhimurium str. SL1344]	1315.8		0.802519	-0.22	0.24	0.05	1.11	0.12	0.89	0.12
378698188	ref YP_005180145.1 protease DO precursor; heat shock protein HtrA [Salmonella enterica subsp. enterica serovar Typhimurium str. SL1344]	156.76		1.55271	0.44	0.26	0.99	0.79	0.12	1.21	0.12
378700689	ref YP_005182646.1 flagellin [Salmonella enterica subsp. enterica serovar Typhimurium str. SL1344]	8611.06		1.44773	0.37	0.07	1	0.82	0.04	1.18	0.04
378698183	ref YP_005180140.1 hypothetical protein SL1344_0205 [Salmonella enterica subsp. enterica serovar Typhimurium str. SL1344]	661.1		1.46228	0.38	0.42	0.91	0.82	0.21	1.18	0.21
378700322	ref YP_005182279.1 glutamyl-tRNA synthetase [Salmonella enterica subsp. enterica serovar Typhimurium str. SL1344]	235.55		0.449329	-0.8	1.05	0.03	1.35	0.4	0.65	0.4
378698181	ref YP_005180138.1 glutamate-1-semialdehyde 2,1-aminomutase [Salmonella enterica subsp. enterica serovar Typhimurium str. SL1344]	402.93		0.88692	-0.12	0.82	0.41	1.06	0.39	0.94	0.39
378701767	ref YP_005183725.1 D-ribose-binding periplasmic protein [Salmonella enterica subsp. enterica serovar Typhimurium str. SL1344]	489.04		2.24791	0.81	0.2	1	0.62	0.09	1.38	0.09
378699265	ref YP_005181222.1 pyruvate kinase [Salmonella enterica subsp. enterica serovar Typhimurium str. SL1344]	2453.07		0.29523	-1.22	0.26	0	1.54	0.09	0.46	0.09
378701405	ref YP_005183363.1 hypothetical protein SL1344_3478 [Salmonella enterica subsp. enterica serovar Typhimurium str. SL1344]	279.44		0.402524	-0.91	0.68	0	1.41	0.29	0.59	0.29
378701765	ref YP_005183723.1 high affinity ribose transport protein [Salmonella enterica subsp. enterica serovar Typhimurium str. SL1344]	90.38		0.826959	-0.19	0.91	0.33	1.09	0.39	0.91	0.39
378699264	ref YP_005181221.1 major outer membrane lipoprotein [Salmonella enterica subsp. enterica serovar Typhimurium str. SL1344]	1466.16		0.913931	-0.09	0.26	0.25	1.04	0.13	0.96	0.13
378698617	ref YP_005180574.1 ABC transporter substrate-binding protein [Salmonella enterica subsp. enterica serovar Typhimurium str. SL1344]	546.05		1.04081	0.04	0.18	0.68	0.98	0.09	1.02	0.09
378701751	ref YP_005183709.1 ATP synthase subunit delta [Salmonella enterica subsp. enterica serovar Typhimurium str. SL1344]	860.99		2.36316	0.86	0.26	1	0.6	0.11	1.4	0.11
378698606	ref YP_005180563.1 hypothetical protein SL1344_0641 [Salmonella enterica subsp. enterica serovar Typhimurium str. SL1344]	432		0.951229	-0.05	0.69	0.49	1.02	0.33	0.98	0.33
378701750	ref YP_005183708.1 ATP synthase subunit alpha [Salmonella enterica subsp. enterica serovar Typhimurium str. SL1344]	2700.78		0.904837	-0.1	0.11	0.07	1.05	0.05	0.95	0.05
378698966	ref YP_005180923.1 outer membrane protein A [Salmonella enterica subsp. enterica serovar Typhimurium str. SL1344]	9223.44		1.91554	0.65	0.05	1	0.68	0.02	1.32	0.02
378698965	ref YP_005180922.1 hypothetical protein SL1344_1009 [Salmonella enterica subsp. enterica serovar Typhimurium str. SL1344]	290.05		0.606531	-0.5	0.92	0.18	1.23	0.4	0.77	0.4
378698963	ref YP_005180920.1 D-3-hydroxydecanoyl-(acyl carrier-protein) dehydratase [Salmonella enterica subsp. enterica serovar Typhimurium str. SL1344]	195.25		2.01375	0.7	0.94	0.87	0.68	0.43	1.32	0.43
378698601	ref YP_005180558.1 leucyl-tRNA synthetase [Salmonella enterica subsp. enterica serovar Typhimurium str. SL1344]	200.35		0.657047	-0.42	0.4	0.02	1.2	0.19	0.8	0.19
378698165	ref YP_005180122.1 dosage-dependent dnaK suppressor protein [Salmonella enterica subsp. enterica serovar Typhimurium str. SL1344]	1376.12		1.61607	0.48	0.19	1	0.77	0.09	1.23	0.09
378702399	ref YP_005184357.1 phosphopentomutase [Salmonella enterica subsp. enterica serovar Typhimurium str. SL1344]	1172.17		0.436049	-0.83	0.26	0	1.39	0.11	0.61	0.11
378702397	ref YP_005184355.1 deoxyribose-phosphate aldolase [Salmonella enterica subsp. enterica serovar Typhimurium str. SL1344]	242.03		0.548812	-0.6	0.58	0.02	1.29	0.27	0.71	0.27
378700301	ref YP_005182258.1 long-chain fatty acid transport protein [Salmonella enterica subsp. enterica serovar Typhimurium str. SL1344]	210.02		2.85765	1.05	0.39	1	0.52	0.15	1.48	0.15
378701749	ref YP_005183707.1 ATP synthase subunit gamma [Salmonella enterica subsp. enterica serovar Typhimurium str. SL1344]	305.25		1.89648	0.64	0.29	1	0.69	0.13	1.31	0.13
378702392	ref YP_005184350.1 Putative periplasmic protein [Salmonella enterica subsp. enterica serovar Typhimurium str. SL1344]	22935.7		0.29523	-1.22	0.09	0	1.54	0.03	0.46	0.03
378701748	ref YP_005183706.1 ATP synthase subunit beta [Salmonella enterica subsp. enterica serovar Typhimurium str. SL1344]	2890.1		1.07251	0.07	0.11	0.84	0.97	0.05	1.03	0.05
378701747	ref YP_005183705.1 ATP synthase subunit epsilon [Salmonella enterica subsp. enterica serovar Typhimurium str. SL1344]	416.27		1.32313	0.28	0.68	0.81	0.87	0.31	1.13	0.31
378701744	ref YP_005183702.1 glucosamine--fructose-6-phosphate aminotransferase [Salmonella enterica subsp. enterica serovar Typhimurium str. SL1344]	306.37		1.07251	0.07	0.44	0.65	0.97	0.22	1.03	0.22
378701740	ref YP_005183698.1 phosphate-binding protein [Salmonella enterica subsp. enterica serovar Typhimurium str. SL1344]	206.83		1.40495	0.34	0.47	0.89	0.83	0.23	1.17	0.23
378702027	ref YP_005183985.1 isocitrate lyase [Salmonella enterica subsp. enterica serovar Typhimurium str. SL1344]	490.53		1.37713	0.32	0.31	0.96	0.84	0.15	1.16	0.15
378699238	ref YP_005181195.1 phosphoenolpyruvate synthase [Salmonella enterica subsp. enterica serovar Typhimurium str. SL1344]	525.18		0.923116	-0.08	0.23	0.25	1.04	0.11	0.96	0.11
378699592	ref YP_005181549.1 aconitate hydratase 1 [Salmonella enterica subsp. enterica serovar Typhimurium str. SL1344]	1401.05		0.371577	-0.99	0.2	0	1.46	0.08	0.54	0.08
378699230	ref YP_005181187.1 putative glutathione peroxidase/vitamin B12 transport periplasmic protein BtuE [Salmonella enterica subsp. enterica serovar Typhimurium str. SL1344]	559.27		1.32313	0.28	1.48	0.69	0.87	0.57	1.13	0.57
378698941	ref YP_005180898.1 bacteriophage encoded superoxide dismutase [cu-zn] 1 [Salmonella enterica subsp. enterica serovar Typhimurium str. SL1344]	334.59		3.22199	1.17	0.77	1	0.49	0.24	1.51	0.24
378698149	ref YP_005180106.1 hypoxanthine phosphoribosyltransferase [Salmonella enterica subsp. enterica serovar Typhimurium str. SL1344]	170.65		1.78604	0.58	1.37	0.77	0.75	0.57	1.25	0.57
378702017	ref YP_005183975.1 histone like DNA-binding protein HU-alpha (NS2) (HU-2) [Salmonella enterica subsp. enterica serovar Typhimurium str. SL1344]	4736.44		4.66459	1.54	0.11	1	0.35	0.03	1.65	0.03
378699225	ref YP_005181182.1 50S ribosomal protein L20 [Salmonella enterica subsp. enterica serovar Typhimurium str. SL1344]	780.18		0.543351	-0.61	0.53	0.01	1.29	0.24	0.71	0.24
378701726	ref YP_005183684.1 hypothetical protein SL1344_3809 [Salmonella enterica subsp. enterica serovar Typhimurium str. SL1344]	176.85		1.20925	0.19	0.59	0.74	0.91	0.28	1.09	0.28
378699223	ref YP_005181180.1 translation initiation factor IF-3 [Salmonella enterica subsp. enterica serovar Typhimurium str. SL1344]	283.03		1.2586	0.23	1.31	0.6	0.9	0.57	1.1	0.57
378699222	ref YP_005181179.1 Threonyl-tRNA synthetase [Salmonella enterica subsp. enterica serovar Typhimurium str. SL1344]	262.26		1.06184	0.06	0.3	0.64	0.97	0.15	1.03	0.15
378698137	ref YP_005180094.1 aconitate hydratase 2 [Salmonella enterica subsp. enterica serovar Typhimurium str. SL1344]	1072.64		0.571209	-0.56	0.15	0	1.27	0.07	0.73	0.07
378701280	ref YP_005183238.1 biotin carboxylase [Salmonella enterica subsp. enterica serovar Typhimurium str. SL1344]	263.76		0.904837	-0.1	0.33	0.24	1.05	0.16	0.95	0.16
378698496	ref YP_005180453.1 peptidyl-prolyl cis-trans isomerase B [Salmonella enterica subsp. enterica serovar Typhimurium str. SL1344]	138.35		0.298197	-1.21	1.24	0.02	1.5	0.42	0.5	0.42
378698134	ref YP_005180091.1 dihydrolipoamide dehydrogenase [Salmonella enterica subsp. enterica serovar Typhimurium str. SL1344]	4110.36		0.537944	-0.62	0.16	0	1.3	0.07	0.7	0.07
378698133	ref YP_005180090.1 dihydrolipoamide acetyltransferase component (E2) of pyruvate dehydrogenase [Salmonella enterica subsp. enterica serovar Typhimurium str. SL1344]	644.58		0.895834	-0.11	0.16	0.13	1.05	0.08	0.95	0.08
378702367	ref YP_005184325.1 methyl-accepting chemotaxis protein [Salmonella enterica subsp. enterica serovar Typhimurium str. SL1344]	162.44		1.91554	0.65	0.56	0.97	0.69	0.25	1.31	0.25
378698132	ref YP_005180089.1 pyruvate dehydrogenase E1 component [Salmonella enterica subsp. enterica serovar Typhimurium str. SL1344]	689.18		0.726149	-0.32	0.15	0	1.16	0.07	0.84	0.07
378699579	ref YP_005181536.1 enoyl-ACP reductase [Salmonella enterica subsp. enterica serovar Typhimurium str. SL1344]	853.15		1.1275	0.12	0.49	0.71	0.94	0.24	1.06	0.24
378702001	ref YP_005183959.1 DNA-directed RNA polymerase, beta'-subunit [Salmonella enterica subsp. enterica serovar Typhimurium str. SL1344]	621.8		0.657047	-0.42	0.18	0	1.21	0.08	0.79	0.08
378699217	ref YP_005181174.1 putative outer membrane protein [Salmonella enterica subsp. enterica serovar Typhimurium str. SL1344]	229.25		1.80399	0.59	0.41	1	0.71	0.19	1.29	0.19
378702000	ref YP_005183958.1 DNA-directed RNA polymerase, beta-subunit [Salmonella enterica subsp. enterica serovar Typhimurium str. SL1344]	583.29		0.778801	-0.25	0.15	0	1.12	0.07	0.88	0.07
378699215	ref YP_005181172.1 6-phosphofructokinase [Salmonella enterica subsp. enterica serovar Typhimurium str. SL1344]	310.7		0.843665	-0.17	0.38	0.18	1.08	0.19	0.92	0.19
378701715	ref YP_005183673.1 hypothetical protein SL1344_3798 [Salmonella enterica subsp. enterica serovar Typhimurium str. SL1344]	172.75		0.427415	-0.85	1.64	0.13	1.35	0.61	0.65	0.61
378700192	ref YP_005182149.1 glycerophosphoryl diester phosphodiesterase [Salmonella enterica subsp. enterica serovar Typhimurium str. SL1344]	410.99		0.697676	-0.36	0.42	0.06	1.18	0.2	0.82	0.2
378701279	ref YP_005183237.1 biotin carboxyl carrier protein [Salmonella enterica subsp. enterica serovar Typhimurium str. SL1344]	266.97		2.13828	0.76	0.39	1	0.64	0.17	1.36	0.17
378701276	ref YP_005183234.1 oxidoreductase [Salmonella enterica subsp. enterica serovar Typhimurium str. SL1344]	261.61		0.794534	-0.23	1.73	0.4	1.09	0.69	0.91	0.69
378700985	ref YP_005182942.1 hypothetical protein SL1344_3053 [Salmonella enterica subsp. enterica serovar Typhimurium str. SL1344]	233.89		2.07508	0.73	1.41	0.86	0.69	0.57	1.31	0.57
378700984	ref YP_005182941.1 transketolase [Salmonella enterica subsp. enterica serovar Typhimurium str. SL1344]	431.51		0.657047	-0.42	0.26	0	1.21	0.13	0.79	0.13
378702353	ref YP_005184311.1 putative aldehyde dehydrogenase [Salmonella enterica subsp. enterica serovar Typhimurium str. SL1344]	800.94		0.418952	-0.87	0.27	0	1.41	0.11	0.59	0.11
378699207	ref YP_005181164.1 catalase HPII [Salmonella enterica subsp. enterica serovar Typhimurium str. SL1344]	428.73		0.427415	-0.85	0.35	0	1.4	0.15	0.6	0.15
378700187	ref YP_005182144.1 ribonucleoside-diphosphate reductase 1 alpha chain [Salmonella enterica subsp. enterica serovar Typhimurium str. SL1344]	233.73		0.527292	-0.64	0.59	0.02	1.3	0.26	0.7	0.26
378699200	ref YP_005181157.1 osmotically inducible lipoprotein E [Salmonella enterica subsp. enterica serovar Typhimurium str. SL1344]	1162.24		1.06184	0.06	0.21	0.62	0.97	0.1	1.03	0.1
378699560	ref YP_005181517.1 thiol peroxidase [Salmonella enterica subsp. enterica serovar Typhimurium str. SL1344]	748.59		2.71828	1	0.27	1	0.54	0.11	1.46	0.11
378698119	ref YP_005180076.1 hypothetical protein SL1344_0139 [Salmonella enterica subsp. enterica serovar Typhimurium str. SL1344]	320.2		0.657047	-0.42	1.29	0.27	1.19	0.52	0.81	0.52
378698116	ref YP_005180073.1 preprotein translocase subunit SecA [Salmonella enterica subsp. enterica serovar Typhimurium str. SL1344]	100.69		1.04081	0.04	0.77	0.55	0.98	0.37	1.02	0.37
378700977	ref YP_005182934.1 phosphoglycerate kinase [Salmonella enterica subsp. enterica serovar Typhimurium str. SL1344]	3300.25		0.740818	-0.3	0.12	0	1.15	0.06	0.85	0.06
378700976	ref YP_005182933.1 fructose 1,6-bisphosphate aldolase [Salmonella enterica subsp. enterica serovar Typhimurium str. SL1344]	455.47		0.895834	-0.11	0.19	0.1	1.05	0.1	0.95	0.1
378698113	ref YP_005180070.1 cell division protein FtsZ [Salmonella enterica subsp. enterica serovar Typhimurium str. SL1344]	883.88		1.13883	0.13	0.19	0.87	0.93	0.09	1.07	0.09
378700973	ref YP_005182930.1 hypothetical protein SL1344_3041 [Salmonella enterica subsp. enterica serovar Typhimurium str. SL1344]	289.76		1.55271	0.44	0.87	0.86	0.79	0.42	1.21	0.42
378700971	ref YP_005182928.1 ribose-5-phosphate isomerase A [Salmonella enterica subsp. enterica serovar Typhimurium str. SL1344]	533.29		0.704688	-0.35	0.34	0.04	1.17	0.16	0.83	0.16
378699557	ref YP_005181514.1 periplasmic murein peptide-binding protein MppA [Salmonella enterica subsp. enterica serovar Typhimurium str. SL1344]	159.64		0.88692	-0.12	0.99	0.4	1.06	0.46	0.94	0.46
378700178	ref YP_005182135.1 outer membrane protein C [Salmonella enterica subsp. enterica serovar Typhimurium str. SL1344]	2167.8		1.13883	0.13	0.12	1	0.93	0.06	1.07	0.06
378701259	ref YP_005183217.1 malate dehydrogenase [Salmonella enterica subsp. enterica serovar Typhimurium str. SL1344]	6335.46		0.932394	-0.07	0.07	0.05	1.04	0.04	0.96	0.04
378700963	ref YP_005182920.1 aminomethyltransferase [Salmonella enterica subsp. enterica serovar Typhimurium str. SL1344]	405.56		1.44773	0.37	0.28	1	0.82	0.14	1.18	0.14
378700962	ref YP_005182919.1 Glycine cleavage system H protein [Salmonella enterica subsp. enterica serovar Typhimurium str. SL1344]	1295.39		5.00281	1.61	0.25	1	0.34	0.07	1.66	0.07
378700961	ref YP_005182918.1 glycine dehydrogenase [Salmonella enterica subsp. enterica serovar Typhimurium str. SL1344]	163.39		1.09417	0.09	0.25	0.73	0.96	0.13	1.04	0.13
378699541	ref YP_005181498.1 hypothetical protein SL1344_1592 [Salmonella enterica subsp. enterica serovar Typhimurium str. SL1344]	225.12		0.57695	-0.55	0.29	0	1.27	0.13	0.73	0.13
378701245	ref YP_005183203.1 50S ribosomal protein L13 [Salmonella enterica subsp. enterica serovar Typhimurium str. SL1344]	788.27		0.704688	-0.35	0.36	0.05	1.17	0.18	0.83	0.18
378701244	ref YP_005183202.1 30S ribosomal protein S9 [Salmonella enterica subsp. enterica serovar Typhimurium str. SL1344]	243.52		0.453845	-0.79	0.39	0	1.37	0.16	0.63	0.16
378701242	ref YP_005183200.1 stringent starvation protein A [Salmonella enterica subsp. enterica serovar Typhimurium str. SL1344]	1765.65		0.57695	-0.55	0.28	0	1.27	0.13	0.73	0.13
378698455	ref YP_005180412.1 UDP-sugar hydrolase [Salmonella enterica subsp. enterica serovar Typhimurium str. SL1344]	290.57		3.22199	1.17	0.71	1	0.49	0.25	1.51	0.25
378699532	ref YP_005181489.1 hypothetical protein SL1344_1582 [Salmonella enterica subsp. enterica serovar Typhimurium str. SL1344]	1627.92		2.2034	0.79	0.2	1	0.62	0.09	1.38	0.09
378701239	ref YP_005183197.1 N-acetylneuraminate lyase [Salmonella enterica subsp. enterica serovar Typhimurium str. SL1344]	591.09		1.10517	0.1	0.75	0.58	0.95	0.36	1.05	0.36
378699098	ref YP_005181055.1 putative protein kinase C inhibitor [Salmonella enterica subsp. enterica serovar Typhimurium str. SL1344]	827.74		0.818731	-0.2	0.44	0.19	1.1	0.22	0.9	0.22
378701598	ref YP_005183556.1 ADP-L-glycero-D-manno-heptose-6-epimerase [Salmonella enterica subsp. enterica serovar Typhimurium str. SL1344]	618.69		0.637628	-0.45	0.28	0	1.22	0.13	0.78	0.13
378701597	ref YP_005183555.1 2-amino-3-ketobutyrate coenzyme A ligase [Salmonella enterica subsp. enterica serovar Typhimurium str. SL1344]	440.38		2.2705	0.82	1.11	0.97	0.64	0.41	1.36	0.41
378698449	ref YP_005180406.1 adenylate kinase [Salmonella enterica subsp. enterica serovar Typhimurium str. SL1344]	186.91		1.64872	0.5	0.45	0.97	0.76	0.2	1.24	0.2
378698448	ref YP_005180405.1 heat shock protein HtpG [Salmonella enterica subsp. enterica serovar Typhimurium str. SL1344]	870.01		1.13883	0.13	0.12	0.97	0.93	0.06	1.07	0.06
378700948	ref YP_005182905.1 lysyl-tRNA synthetase [Salmonella enterica subsp. enterica serovar Typhimurium str. SL1344]	370.17		0.582748	-0.54	0.29	0	1.26	0.13	0.74	0.13
378699090	ref YP_005181047.1 3-oxoacyl-ACP synthase [Salmonella enterica subsp. enterica serovar Typhimurium str. SL1344]	172.19		1.01005	0.01	0.38	0.53	1	0.19	1	0.19
378701590	ref YP_005183548.1 glutaredoxin 3 [Salmonella enterica subsp. enterica serovar Typhimurium str. SL1344]	2576.38		0.697676	-0.36	0.56	0.11	1.17	0.26	0.83	0.26
378701589	ref YP_005183547.1 protein-export protein SecB [Salmonella enterica subsp. enterica serovar Typhimurium str. SL1344]	340.69		1.24608	0.22	0.34	0.89	0.89	0.17	1.11	0.17
378699088	ref YP_005181045.1 3-oxoacyl-ACP reductase [Salmonella enterica subsp. enterica serovar Typhimurium str. SL1344]	373.08		1.36343	0.31	0.62	0.8	0.85	0.3	1.15	0.3
378699087	ref YP_005181044.1 malonyl CoA-acyl carrier protein transacylase [Salmonella enterica subsp. enterica serovar Typhimurium str. SL1344]	197.31		2.33965	0.85	0.58	1	0.61	0.24	1.39	0.24
378701227	ref YP_005183185.1 hypothetical protein SL1344_3299 [Salmonella enterica subsp. enterica serovar Typhimurium str. SL1344]	327.84		1.78604	0.58	0.74	0.95	0.73	0.35	1.27	0.35
378699084	ref YP_005181041.1 50S ribosomal protein L32 [Salmonella enterica subsp. enterica serovar Typhimurium str. SL1344]	1123.67		0.565525	-0.57	0.68	0.06	1.27	0.3	0.73	0.3
378698438	ref YP_005180395.1 acriflavin resistance protein A [Salmonella enterica subsp. enterica serovar Typhimurium str. SL1344]	256.27		1.10517	0.1	0.25	0.78	0.95	0.12	1.05	0.12
378698799	ref YP_005180756.1 D-alanyl-D-alanine carboxypeptidase (penicillin-binding protein 6 precursor) [Salmonella enterica subsp. enterica serovar Typhimurium str. SL1344]	217.96		1.61607	0.48	0.6	0.98	0.77	0.27	1.23	0.27
378701581	ref YP_005183539.1 putative L-lactate dehydrogenase [Salmonella enterica subsp. enterica serovar Typhimurium str. SL1344]	365.73		0.657047	-0.42	0.25	0	1.21	0.12	0.79	0.12
378701219	ref YP_005183177.1 ABC transporter ATP-binding protein [Salmonella enterica subsp. enterica serovar Typhimurium str. SL1344]	444.66		1	0	0.64	0.53	1	0.31	1	0.31
378699078	ref YP_005181035.1 ribonuclease E [Salmonella enterica subsp. enterica serovar Typhimurium str. SL1344]	58.54		1.2586	0.23	0.65	0.72	0.89	0.31	1.11	0.31
378699076	ref YP_005181033.1 flagellar hook-associated protein 1 [Salmonella enterica subsp. enterica serovar Typhimurium str. SL1344]	139.47		1.20925	0.19	0.55	0.72	0.91	0.27	1.09	0.27
378698428	ref YP_005180385.1 hypothetical protein SL1344_0459 [Salmonella enterica subsp. enterica serovar Typhimurium str. SL1344]	8202.15		0.631284	-0.46	0.14	0	1.22	0.07	0.78	0.07
378701572	ref YP_005183530.1 mannitol-specific enzyme II of phosphotransferase system [Salmonella enterica subsp. enterica serovar Typhimurium str. SL1344]	233.31		0.786628	-0.24	0.47	0.2	1.12	0.23	0.88	0.23
378699070	ref YP_005181027.1 flagellar hook protein FlgE [Salmonella enterica subsp. enterica serovar Typhimurium str. SL1344]	229.97		1.05127	0.05	0.77	0.57	0.98	0.37	1.02	0.37
378701210	ref YP_005183168.1 hypothetical protein SL1344_3282 [Salmonella enterica subsp. enterica serovar Typhimurium str. SL1344]	135.65		2.07508	0.73	1.2	0.86	0.67	0.49	1.33	0.49
378698785	ref YP_005180742.1 putative ABC transporter periplasmic binding protein [Salmonella enterica subsp. enterica serovar Typhimurium str. SL1344]	251.62		0.810584	-0.21	0.99	0.37	1.1	0.45	0.9	0.45
378699506	ref YP_005181463.1 methyl-accepting chemotaxis protein III (mcp-iii) (ribose and galactose chemoreceptor protein) [Salmonella enterica subsp. enterica serovar Typhimurium str. SL1344]	208.72		0.941765	-0.06	0.39	0.37	1.03	0.19	0.97	0.19
378699505	ref YP_005181462.1 putative LysR family transcriptional regulatory protein [Salmonella enterica subsp. enterica serovar Typhimurium str. SL1344]	160.26		0.970446	-0.03	1.61	0.5	1.01	0.66	0.99	0.66
378701567	ref YP_005183525.1 aldehyde dehydrogenase B [Salmonella enterica subsp. enterica serovar Typhimurium str. SL1344]	1264.2		0.697676	-0.36	0.17	0	1.18	0.08	0.82	0.08
378701204	ref YP_005183162.1 50S ribosomal protein L21 [Salmonella enterica subsp. enterica serovar Typhimurium str. SL1344]	973.75		0.565525	-0.57	0.24	0	1.27	0.11	0.73	0.11
378701560	ref YP_005183518.1 hypothetical protein SL1344_3638 [Salmonella enterica subsp. enterica serovar Typhimurium str. SL1344]	134.92		1.23368	0.21	0.4	0.82	0.9	0.2	1.1	0.2
