# Supplementary material for: Blocks in Tricarboxylic Acid Cycle of Salmonella enterica Cause Global Perturbation of Carbon Storage, Motility, and Host-Pathogen Interaction
Source: mSphere. 2019 Dec 11;4(6):e00796-19. doi: 10.1128/mSphere.00796-19 (PMC6908425; doi:10.1128/mSphere.00796-19)
Supplement: TABLE S3 [file mSphere.00796-19-st003.xlsx]

## Sheet: Tabelle1
Accession	Description	Protein names	Gene names	ΔfumABC ΔglgA:ΔfumABC_Ratio	ΔfumABC ΔglgA:ΔfumABC_Log(e)Ratio	ΔfumABC ΔglgA:ΔfumABC__P
378700684	ref YP_005182641.1 hypothetical protein SL1344_2751 [Salmonella enterica subsp. enterica serovar Typhimurium str. SL1344]		SL1344_2751	0.128735	-2.05	0.01
378698197	ref YP_005180154.1 uridylate kinase [Salmonella enterica subsp. enterica serovar Typhimurium str. SL1344]	Uridylate kinase (UK) (EC 2.7.4.22) (Uridine monophosphate kinase)	pyrH SL1344_0219	0.188247	-1.67	0.01
378699188	ref YP_005181145.1 NADP-specific glutamate dehydrogenase [Salmonella enterica subsp. enterica serovar Typhimurium str. SL1344]	Glutamate dehydrogenase	gdhA SL1344_1234	0.218712	-1.52	0.03
378700994	ref YP_005182951.1 biosynthetic arginine decarboxylase [Salmonella enterica subsp. enterica serovar Typhimurium str. SL1344]	Biosynthetic arginine decarboxylase (ADC) (EC 4.1.1.19)	speA SL1344_3062	0.23457	-1.45	0
378700562	ref YP_005182519.1 putative lipoprotein [Salmonella enterica subsp. enterica serovar Typhimurium str. SL1344]	Outer membrane protein assembly factor BamD	yfiO bamD SL1344_2623	0.26982	-1.31	0.06
378699062	ref YP_005181019.1 putative virulence factor MviM [Salmonella enterica subsp. enterica serovar Typhimurium str. SL1344]			0.298197	-1.21	0.1
378699734	ref YP_005181691.1 putative acetyltransferase [Salmonella enterica subsp. enterica serovar Typhimurium str. SL1344]	Uncharacterized protein	SL1344_1787	0.313486	-1.16	0.07
378699093	ref YP_005181050.1 thymidylate kinase [Salmonella enterica subsp. enterica serovar Typhimurium str. SL1344]			0.316637	-1.15	0.02
378701560	ref YP_005183518.1 hypothetical protein SL1344_3638 [Salmonella enterica subsp. enterica serovar Typhimurium str. SL1344]	YiaO protein	yiaO SL1344_3638	0.360595	-1.02	0
378698381	ref YP_005180338.1 N utilization substance protein B [Salmonella enterica subsp. enterica serovar Typhimurium str. SL1344]			0.398519	-0.92	0.12
378700251	ref YP_005182208.1 putative transketolase N-terminal section [Salmonella enterica subsp. enterica serovar Typhimurium str. SL1344]	Uncharacterized protein	SL1344_2310	0.402524	-0.91	0.11
378702161	ref YP_005184119.1 nonspecific acid phosphatase [Salmonella enterica subsp. enterica serovar Typhimurium str. SL1344]	Acid phosphatase (EC 3.1.3.2)	phoN SL1344_4255	0.410656	-0.89	0
378702101	ref YP_005184059.1 hypothetical protein SL1344_4194 [Salmonella enterica subsp. enterica serovar Typhimurium str. SL1344]	SiiB protein	siiB SL1344_4194	0.418952	-0.87	0.03
378698730	ref YP_005180687.1 hypothetical protein SL1344_0769 [Salmonella enterica subsp. enterica serovar Typhimurium str. SL1344]	YbhB protein	ybhB SL1344_0769	0.449329	-0.8	0.13
378699814	ref YP_005181771.1 invasion response-regulator [Salmonella enterica subsp. enterica serovar Typhimurium str. SL1344]	SirA protein	sirA SL1344_1877	0.463013	-0.77	0.25
378699466	ref YP_005181423.1 ATP-binding protein [Salmonella enterica subsp. enterica serovar Typhimurium str. SL1344]	Uncharacterized protein	SL1344_1517	0.477114	-0.74	0.24
378702076	ref YP_005184034.1 maltose operon periplasmic protein [Salmonella enterica subsp. enterica serovar Typhimurium str. SL1344]	MalM protein	malM SL1344_4169	0.486752	-0.72	0.06
378702398	ref YP_005184356.1 thymidine phosphorylase [Salmonella enterica subsp. enterica serovar Typhimurium str. SL1344]	Thymidine phosphorylase (EC 2.4.2.4) (TdRPase)	deoA SL1344_4495	0.496585	-0.7	0
378699594	ref YP_005181551.1 DNA topoisomerase I, omega protein I [Salmonella enterica subsp. enterica serovar Typhimurium str. SL1344]	DNA topoisomerase 1 (EC 5.99.1.2) (DNA topoisomerase I)	topA SL1344_1646	0.496585	-0.7	0.15
378699992	ref YP_005181949.1 polysaccharide chain length regulator [Salmonella enterica subsp. enterica serovar Typhimurium str. SL1344]	WzzB protein	wzzB SL1344_2056	0.501576	-0.69	0
378701765	ref YP_005183723.1 high affinity ribose transport protein [Salmonella enterica subsp. enterica serovar Typhimurium str. SL1344]	Ribose import ATP-binding protein RbsA (EC 3.6.3.17)	rbsA SL1344_3849	0.501576	-0.69	0.13
378698371	ref YP_005180328.1 protein-export membrane protein SecD [Salmonella enterica subsp. enterica serovar Typhimurium str. SL1344]	Protein translocase subunit SecD	secD SL1344_0402	0.516851	-0.66	0.01
378699872	ref YP_005181829.1 bacteriophage protein [Salmonella enterica subsp. enterica serovar Typhimurium str. SL1344]	Uncharacterized protein	SL1344_1934	0.516851	-0.66	0.17
378700425	ref YP_005182382.1 putative DNA-binding protein [Salmonella enterica subsp. enterica serovar Typhimurium str. SL1344]	Cytoskeleton protein RodZ	yfgA rodZ SL1344_2486	0.522046	-0.65	0.13
378702367	ref YP_005184325.1 methyl-accepting chemotaxis protein [Salmonella enterica subsp. enterica serovar Typhimurium str. SL1344]	Tsr protein	tsr SL1344_4464	0.522046	-0.65	0.01
378701588	ref YP_005183546.1 glycerol-3-phosphate dehydrogenase [Salmonella enterica subsp. enterica serovar Typhimurium str. SL1344]	Glycerol-3-phosphate dehydrogenase [NAD(P)+] (EC 1.1.1.94) (NAD(P)H-dependent glycerol-3-phosphate dehydrogenase)	gpsA SL1344_3666	0.527292	-0.64	0.13
378702102	ref YP_005184060.1 putative type-I secretion protein [Salmonella enterica subsp. enterica serovar Typhimurium str. SL1344]	SiiC protein	siiC SL1344_4195	0.548812	-0.6	0.04
378698496	ref YP_005180453.1 peptidyl-prolyl cis-trans isomerase B [Salmonella enterica subsp. enterica serovar Typhimurium str. SL1344]	Peptidyl-prolyl cis-trans isomerase (EC 5.2.1.8)	ppiB SL1344_0529	0.548812	-0.6	0.22
378698112	ref YP_005180069.1 cell division protein FtsA [Salmonella enterica subsp. enterica serovar Typhimurium str. SL1344]	Cell division protein ftsA	ftsA SL1344_0132	0.559898	-0.58	0.17
378699799	ref YP_005181756.1 trehalose-6-phosphate synthase [Salmonella enterica subsp. enterica serovar Typhimurium str. SL1344]	Alpha,alpha-trehalose-phosphate synthase [UDP-forming] (EC 2.4.1.15) (Osmoregulatory trehalose synthesis protein A) (Trehalose-6-phosphate synthase) (UDP-glucose-glucosephosphate glucosyltransferase)	otsA SL1344_1862	0.565525	-0.57	0
378701276	ref YP_005183234.1 oxidoreductase [Salmonella enterica subsp. enterica serovar Typhimurium str. SL1344]	YhdH protein	yhdH SL1344_3349	0.571209	-0.56	0.13
378701776	ref YP_005183734.1 branched-chain amino-acid aminotransferase [Salmonella enterica subsp. enterica serovar Typhimurium str. SL1344]	IlvE protein	ilvE SL1344_3863	0.57695	-0.55	0.07
378698606	ref YP_005180563.1 hypothetical protein SL1344_0641 [Salmonella enterica subsp. enterica serovar Typhimurium str. SL1344]	YbeL protein	ybeL SL1344_0641	0.57695	-0.55	0.12
378697996	ref YP_005179953.1 DnaJ protein [Salmonella enterica subsp. enterica serovar Typhimurium str. SL1344]	Chaperone protein DnaJ	dnaJ SL1344_0013	0.588605	-0.53	0.06
378698590	ref YP_005180547.1 D-alanine carboxypeptidase [Salmonella enterica subsp. enterica serovar Typhimurium str. SL1344]	DacA protein	dacA SL1344_0625	0.594521	-0.52	0.08
378699541	ref YP_005181498.1 hypothetical protein SL1344_1592 [Salmonella enterica subsp. enterica serovar Typhimurium str. SL1344]	YdaA protein	ydaA SL1344_1592	0.594521	-0.52	0.04
378700256	ref YP_005182213.1 hypothetical protein SL1344_2315 [Salmonella enterica subsp. enterica serovar Typhimurium str. SL1344]	Uncharacterized protein	SL1344_2315	0.600496	-0.51	0.3
378701002	ref YP_005182959.1 Glutathione synthetase [Salmonella enterica subsp. enterica serovar Typhimurium str. SL1344]	Glutathione synthetase (EC 6.3.2.3) (GSH synthetase) (Glutathione synthase)	gshB SL1344_3070	0.606531	-0.5	0.18
378698714	ref YP_005180671.1 UDP-glucose 4-epimerase [Salmonella enterica subsp. enterica serovar Typhimurium str. SL1344]	GalE protein	galE SL1344_0753	0.612626	-0.49	0.18
378698711	ref YP_005180668.1 aldose 1-epimerase (mutarotase) [Salmonella enterica subsp. enterica serovar Typhimurium str. SL1344]	Aldose 1-epimerase (EC 5.1.3.3) (Galactose mutarotase)	galM SL1344_0750	0.612626	-0.49	0.16
378699350	ref YP_005181307.1 mannose-6-phosphate isomerase [Salmonella enterica subsp. enterica serovar Typhimurium str. SL1344]	Mannose-6-phosphate isomerase (EC 5.3.1.8)	manA SL1344_1397	0.612626	-0.49	0.21
378701487	ref YP_005183445.1 glutathione reductase [Salmonella enterica subsp. enterica serovar Typhimurium str. SL1344]	Gor protein	gor SL1344_3562	0.612626	-0.49	0.13
378701062	ref YP_005183019.1 hypothetical protein SL1344_3130 [Salmonella enterica subsp. enterica serovar Typhimurium str. SL1344]	Uncharacterized protein	SL1344_3130	0.618783	-0.48	0.28
378702023	ref YP_005183981.1 phosphoribosylaminoimidazolecarboxamide formyltransferase and IMP cyclohydrolase (bifunctional enzyme) [Salmonella enterica subsp. enterica serovar Typhimurium str. SL1344]	Bifunctional purine biosynthesis protein PurH	purH SL1344_4115	0.618783	-0.48	0.19
378699217	ref YP_005181174.1 putative outer membrane protein [Salmonella enterica subsp. enterica serovar Typhimurium str. SL1344]	Uncharacterized protein	SL1344_1263	0.618783	-0.48	0.14
378700444	ref YP_005182401.1 cysteine desulfurase [Salmonella enterica subsp. enterica serovar Typhimurium str. SL1344]	Cysteine desulfurase IscS (EC 2.8.1.7)	iscS SL1344_2505	0.631284	-0.46	0
378701274	ref YP_005183232.1 rod shape-determining protein [Salmonella enterica subsp. enterica serovar Typhimurium str. SL1344]	MreB protein	mreB SL1344_3346	0.631284	-0.46	0.2
378700068	ref YP_005182025.1 methionyl-tRNA synthetase [Salmonella enterica subsp. enterica serovar Typhimurium str. SL1344]	Methionine--tRNA ligase (EC 6.1.1.10) (Methionyl-tRNA synthetase)	metG SL1344_2132	0.637628	-0.45	0.01
378701043	ref YP_005183000.1 uronate isomerase [Salmonella enterica subsp. enterica serovar Typhimurium str. SL1344]	Uronate isomerase (EC 5.3.1.12) (Glucuronate isomerase) (Uronic isomerase)	uxaC SL1344_3111	0.644036	-0.44	0.22
378699654	ref YP_005181611.1 outer-membrane lipoprotein lolB [Salmonella enterica subsp. enterica serovar Typhimurium str. SL1344]	Outer-membrane lipoprotein LolB	hemM lolB SL1344_1706	0.644036	-0.44	0.29
378700963	ref YP_005182920.1 aminomethyltransferase [Salmonella enterica subsp. enterica serovar Typhimurium str. SL1344]	Aminomethyltransferase (EC 2.1.2.10) (Glycine cleavage system T protein)	gcvT SL1344_3031	0.644036	-0.44	0.05
378700707	ref YP_005182664.1 succinate-semialdehyde dehydrogenase [Salmonella enterica subsp. enterica serovar Typhimurium str. SL1344]	GabD protein	gabD SL1344_2775	0.650509	-0.43	0.09
378700809	ref YP_005182766.1 type III secretion system secretory apparatus [Salmonella enterica subsp. enterica serovar Typhimurium str. SL1344]	InvG protein	invG SL1344_2877	0.650509	-0.43	0.04
378698985	ref YP_005180942.1 cell invasion protein [Salmonella enterica subsp. enterica serovar Typhimurium str. SL1344]	PipC protein	pipC SL1344_1029	0.657047	-0.42	0.31
378699396	ref YP_005181353.1 hypothetical protein SL1344_1445 [Salmonella enterica subsp. enterica serovar Typhimurium str. SL1344]	YdeI protein	ydeI SL1344_1445	0.66365	-0.41	0.01
378702088	ref YP_005184046.1 quinone oxidoreductase [Salmonella enterica subsp. enterica serovar Typhimurium str. SL1344]	Qor protein	qor SL1344_4181	0.66365	-0.41	0.23
378698165	ref YP_005180122.1 dosage-dependent dnaK suppressor protein [Salmonella enterica subsp. enterica serovar Typhimurium str. SL1344]	RNA polymerase-binding transcription factor DksA	dksA SL1344_0187	0.66365	-0.41	0.04
378698824	ref YP_005180781.1 arginine/ornithine ABC transporter substrate-binding protein [Salmonella enterica subsp. enterica serovar Typhimurium str. SL1344]	ArtI protein	artI SL1344_0866	0.67032	-0.4	0.25
378701964	ref YP_005183922.1 5,10 methylenetetrahydrofolate reductase [Salmonella enterica subsp. enterica serovar Typhimurium str. SL1344]	Methylenetetrahydrofolate reductase (EC 1.5.1.20)	metF SL1344_4055	0.67032	-0.4	0.3
378700187	ref YP_005182144.1 ribonucleoside-diphosphate reductase 1 alpha chain [Salmonella enterica subsp. enterica serovar Typhimurium str. SL1344]	Ribonucleoside-diphosphate reductase (EC 1.17.4.1)	nrdA SL1344_2246	0.67032	-0.4	0.04
378698849	ref YP_005180806.1 initiation factor IF-1 [Salmonella enterica subsp. enterica serovar Typhimurium str. SL1344]	Translation initiation factor IF-1	infA SL1344_0891	0.677057	-0.39	0.25
378701866	ref YP_005183824.1 GTP-binding protein [Salmonella enterica subsp. enterica serovar Typhimurium str. SL1344]	TypA protein	BipA typA SL1344_3955	0.683861	-0.38	0.11
378701188	ref YP_005183146.1 transcription termination/antitermination L factor [Salmonella enterica subsp. enterica serovar Typhimurium str. SL1344]	Transcription termination/antitermination protein NusA	nusA SL1344_3260	0.683861	-0.38	0
378702207	ref YP_005184165.1 ribonuclease R (RNase R) [Salmonella enterica subsp. enterica serovar Typhimurium str. SL1344]	Ribonuclease R (RNase R) (EC 3.1.13.1)	rnr SL1344_4301	0.683861	-0.38	0.09
378699820	ref YP_005181777.1 cystine-binding periplasmic protein (FliY) [Salmonella enterica subsp. enterica serovar Typhimurium str. SL1344]	FliY protein	fliY SL1344_1883	0.704688	-0.35	0.19
378699185	ref YP_005181142.1 putative nitroreductase [Salmonella enterica subsp. enterica serovar Typhimurium str. SL1344]	YdjA protein	ydjA SL1344_1231	0.704688	-0.35	0.07
378700322	ref YP_005182279.1 glutamyl-tRNA synthetase [Salmonella enterica subsp. enterica serovar Typhimurium str. SL1344]	Glutamate--tRNA ligase (EC 6.1.1.17) (Glutamyl-tRNA synthetase)	gltX SL1344_2381	0.704688	-0.35	0.15
378699506	ref YP_005181463.1 methyl-accepting chemotaxis protein III (mcp-iii) (ribose and galactose chemoreceptor protein) [Salmonella enterica subsp. enterica serovar Typhimurium str. SL1344]	Trg protein	trg SL1344_1556	0.704688	-0.35	0.16
378699177	ref YP_005181134.1 hypothetical protein SL1344_1224 [Salmonella enterica subsp. enterica serovar Typhimurium str. SL1344]	YeaD protein	yeaD SL1344_1224	0.71177	-0.34	0.25
378700806	ref YP_005182763.1 chaperone protein for type III secretion system effectors [Salmonella enterica subsp. enterica serovar Typhimurium str. SL1344]	InvB protein	invB SL1344_2874	0.71177	-0.34	0.12
378699727	ref YP_005181684.1 hypothetical protein SL1344_1780 [Salmonella enterica subsp. enterica serovar Typhimurium str. SL1344]	Uncharacterized protein	SL1344_1780	0.71177	-0.34	0.04
378698079	ref YP_005180036.1 secreted protein [Salmonella enterica subsp. enterica serovar Typhimurium str. SL1344]	Uncharacterized protein	SL1344_0099	0.718924	-0.33	0.35
378702204	ref YP_005184162.1 HflC protein [Salmonella enterica subsp. enterica serovar Typhimurium str. SL1344]	Protein HflC	hflC SL1344_4298	0.718924	-0.33	0.16
378700439	ref YP_005182396.1 ferredoxin [Salmonella enterica subsp. enterica serovar Typhimurium str. SL1344]	Fdx protein	fdx SL1344_2500	0.726149	-0.32	0.18
378699360	ref YP_005181317.1 hypothetical protein SL1344_1408 [Salmonella enterica subsp. enterica serovar Typhimurium str. SL1344]	YdgH protein	ydgH SL1344_1408	0.726149	-0.32	0.07
378701629	ref YP_005183587.1 DNA-directed RNA polymerase subunit omega [Salmonella enterica subsp. enterica serovar Typhimurium str. SL1344]	DNA-directed RNA polymerase subunit omega (RNAP omega subunit) (EC 2.7.7.6) (RNA polymerase omega subunit) (Transcriptase subunit omega)	rpoZ SL1344_3707	0.726149	-0.32	0.27
378701196	ref YP_005183154.1 cell division protein [Salmonella enterica subsp. enterica serovar Typhimurium str. SL1344]	ATP-dependent zinc metalloprotease FtsH (EC 3.4.24.-)	ftsH SL1344_3268	0.733447	-0.31	0.09
378701751	ref YP_005183709.1 ATP synthase subunit delta [Salmonella enterica subsp. enterica serovar Typhimurium str. SL1344]	ATP synthase subunit delta (ATP synthase F(1) sector subunit delta) (F-type ATPase subunit delta)	atpH SL1344_3835	0.733447	-0.31	0.07
378699825	ref YP_005181782.1 flagellin [Salmonella enterica subsp. enterica serovar Typhimurium str. SL1344]	FliC protein	fliC SL1344_1888	0.740818	-0.3	0
378701380	ref YP_005183338.1 3-dehydroquinate synthase [Salmonella enterica subsp. enterica serovar Typhimurium str. SL1344]	3-dehydroquinate synthase (EC 4.2.3.4)	aroB SL1344_3453	0.740818	-0.3	0.34
378701983	ref YP_005183941.1 pyridine nucleotide-disulfide oxidoreductase [Salmonella enterica subsp. enterica serovar Typhimurium str. SL1344]	Soluble pyridine nucleotide transhydrogenase (STH) (EC 1.6.1.1) (NAD(P)(+) transhydrogenase [B-specific])	sthA udhA SL1344_4075	0.740818	-0.3	0.06
378702203	ref YP_005184161.1 HflK protein [Salmonella enterica subsp. enterica serovar Typhimurium str. SL1344]	HflK protein	hflK SL1344_4297	0.740818	-0.3	0.04
378699211	ref YP_005181168.1 putative hydrolase [Salmonella enterica subsp. enterica serovar Typhimurium str. SL1344]	YniC protein	yniC SL1344_1257	0.740818	-0.3	0.33
378700447	ref YP_005182404.1 extragenic suppressor protein SuhB [Salmonella enterica subsp. enterica serovar Typhimurium str. SL1344]	SuhB protein	suhB SL1344_2508	0.748264	-0.29	0.26
378699195	ref YP_005181152.1 succinylarginine dihydrolase [Salmonella enterica subsp. enterica serovar Typhimurium str. SL1344]	N-succinylarginine dihydrolase (EC 3.5.3.23)	astB SL1344_1241	0.748264	-0.29	0.34
378701628	ref YP_005183586.1 5'guanylate kinase [Salmonella enterica subsp. enterica serovar Typhimurium str. SL1344]	Guanylate kinase (EC 2.7.4.8) (GMP kinase)	gmk SL1344_3706	0.748264	-0.29	0.38
378701242	ref YP_005183200.1 stringent starvation protein A [Salmonella enterica subsp. enterica serovar Typhimurium str. SL1344]	SspA protein	sspA SL1344_3314	0.748264	-0.29	0.02
378701327	ref YP_005183285.1 50S ribosomal protein L16 [Salmonella enterica subsp. enterica serovar Typhimurium str. SL1344]	50S ribosomal protein L16	rplP SL1344_3400	0.755784	-0.28	0.01
378700312	ref YP_005182269.1 glucokinase [Salmonella enterica subsp. enterica serovar Typhimurium str. SL1344]	Glucokinase (EC 2.7.1.2) (Glucose kinase)	glk SL1344_2371	0.755784	-0.28	0.2
378698413	ref YP_005180370.1 Lon protease [Salmonella enterica subsp. enterica serovar Typhimurium str. SL1344]	Lon protease (EC 3.4.21.53) (ATP-dependent protease La)	lon SL1344_0444	0.763379	-0.27	0.19
378699438	ref YP_005181395.1 glycogen debranching protein [Salmonella enterica subsp. enterica serovar Typhimurium str. SL1344]	Glycogen operon protein GlgX homolog (EC 3.2.1.-)	SL1344_1488	0.763379	-0.27	0.03
378700689	ref YP_005182646.1 flagellin [Salmonella enterica subsp. enterica serovar Typhimurium str. SL1344]	FljB protein	fljB SL1344_2756	0.763379	-0.27	0
378701865	ref YP_005183823.1 glutamine synthetase [Salmonella enterica subsp. enterica serovar Typhimurium str. SL1344]	Glutamine synthetase (EC 6.3.1.2)	glnA SL1344_3954	0.771052	-0.26	0.28
378701364	ref YP_005183322.1 cell filamentation protein Fic [Salmonella enterica subsp. enterica serovar Typhimurium str. SL1344]	Fic protein	fic SL1344_3437	0.771052	-0.26	0.41
378698211	ref YP_005180168.1 acetyl-coenzyme A carboxylase carboxyl transferase subunit alpha [Salmonella enterica subsp. enterica serovar Typhimurium str. SL1344]	Acetyl-coenzyme A carboxylase carboxyl transferase subunit alpha (ACCase subunit alpha) (Acetyl-CoA carboxylase carboxyltransferase subunit alpha) (EC 6.4.1.2)	accA SL1344_0233	0.771052	-0.26	0.29
378699173	ref YP_005181130.1 hypothetical protein SL1344_1220 [Salmonella enterica subsp. enterica serovar Typhimurium str. SL1344]		SL1344_1220	0.771052	-0.26	0.09
378702253	ref YP_005184211.1 fructose-1,6-bisphosphatase [Salmonella enterica subsp. enterica serovar Typhimurium str. SL1344]	Fructose-1,6-bisphosphatase class 1 (FBPase class 1) (EC 3.1.3.11) (D-fructose-1,6-bisphosphate 1-phosphohydrolase class 1)	fbp SL1344_4348	0.771052	-0.26	0.04
378701949	ref YP_005183907.1 heat shock protein [Salmonella enterica subsp. enterica serovar Typhimurium str. SL1344]	ATP-dependent protease ATPase subunit HslU (Heat shock protein HslU) (Unfoldase HslU)	hslU SL1344_4040	0.771052	-0.26	0.06
378701018	ref YP_005182975.1 hypothetical protein SL1344_3086 [Salmonella enterica subsp. enterica serovar Typhimurium str. SL1344]	Probable Fe(2+)-trafficking protein	yggX SL1344_3086	0.778801	-0.25	0.25
378700248	ref YP_005182205.1 phosphate acetyltransferase [Salmonella enterica subsp. enterica serovar Typhimurium str. SL1344]	Phosphate acetyltransferase (EC 2.3.1.8) (Phosphotransacetylase)	pta SL1344_2307	0.778801	-0.25	0.05
378699141	ref YP_005181098.1 putative heat shock protein [Salmonella enterica subsp. enterica serovar Typhimurium str. SL1344]	Uncharacterized protein	SL1344_1187	0.778801	-0.25	0
378699469	ref YP_005181426.1 putative NADP-dependent oxidoreductase [Salmonella enterica subsp. enterica serovar Typhimurium str. SL1344]			0.778801	-0.25	0.09
378701144	ref YP_005183101.1 formate acetyltransferase [Salmonella enterica subsp. enterica serovar Typhimurium str. SL1344]	TdcE protein	tdcE SL1344_3213	0.778801	-0.25	0.31
378701935	ref YP_005183893.1 putative ABC transport protein, solute-binding component [Salmonella enterica subsp. enterica serovar Typhimurium str. SL1344]	YneA protein	yneA SL1344_4026	0.778801	-0.25	0.13
378701405	ref YP_005183363.1 hypothetical protein SL1344_3478 [Salmonella enterica subsp. enterica serovar Typhimurium str. SL1344]	Fe/S biogenesis protein NfuA	nfuA yhgI SL1344_3478	0.778801	-0.25	0.07
378698148	ref YP_005180105.1 glucose dehydrogenase [Salmonella enterica subsp. enterica serovar Typhimurium str. SL1344]	Gcd protein	gcd SL1344_0170	0.778801	-0.25	0.05
378699207	ref YP_005181164.1 catalase HPII [Salmonella enterica subsp. enterica serovar Typhimurium str. SL1344]	Catalase (EC 1.11.1.6)	katE SL1344_1253	0.778801	-0.25	0
378699557	ref YP_005181514.1 periplasmic murein peptide-binding protein MppA [Salmonella enterica subsp. enterica serovar Typhimurium str. SL1344]	MppA protein	mppA SL1344_1609	0.778801	-0.25	0.3
378700961	ref YP_005182918.1 glycine dehydrogenase [Salmonella enterica subsp. enterica serovar Typhimurium str. SL1344]	Glycine dehydrogenase (decarboxylating) (EC 1.4.4.2) (Glycine cleavage system P-protein) (Glycine decarboxylase) (Glycine dehydrogenase (aminomethyl-transferring))	gcvP SL1344_3029	0.778801	-0.25	0.03
378699608	ref YP_005181565.1 hypothetical protein SL1344_1660 [Salmonella enterica subsp. enterica serovar Typhimurium str. SL1344]	YciF protein	yciF SL1344_1660	0.786628	-0.24	0
378698384	ref YP_005180341.1 putative oxidoreductase [Salmonella enterica subsp. enterica serovar Typhimurium str. SL1344]	YajO protein	yajO SL1344_0415	0.786628	-0.24	0.13
378698192	ref YP_005180149.1 2,3,4,5-tetrahydropyridine-2,6-carboxylate N-succinyltransferase [Salmonella enterica subsp. enterica serovar Typhimurium str. SL1344]	2,3,4,5-tetrahydropyridine-2,6-dicarboxylate N-succinyltransferase (EC 2.3.1.117) (Tetrahydrodipicolinate N-succinyltransferase)	dapD SL1344_0214	0.786628	-0.24	0.13
378699592	ref YP_005181549.1 aconitate hydratase 1 [Salmonella enterica subsp. enterica serovar Typhimurium str. SL1344]	Aconitate hydratase (Aconitase) (EC 4.2.1.3)	acnA SL1344_1644	0.786628	-0.24	0
378701848	ref YP_005183806.1 large (alpha) subunit of the fatty acid-oxidizing multienzyme complex [Salmonella enterica subsp. enterica serovar Typhimurium str. SL1344]	Fatty acid oxidation complex subunit alpha	fadB SL1344_3936	0.794534	-0.23	0.2
378701691	ref YP_005183649.1 heat shock protein B [Salmonella enterica subsp. enterica serovar Typhimurium str. SL1344]	Small heat shock protein IbpB (16 kDa heat shock protein B)	hslS ibpB SL1344_3775	0.794534	-0.23	0.15
378700247	ref YP_005182204.1 acetate kinase [Salmonella enterica subsp. enterica serovar Typhimurium str. SL1344]	Acetate kinase (EC 2.7.2.1) (Acetokinase)	ackA SL1344_2306	0.794534	-0.23	0.14
378701304	ref YP_005183262.1 large-conductance mechanosensitive channel [Salmonella enterica subsp. enterica serovar Typhimurium str. SL1344]	Large-conductance mechanosensitive channel	mscL SL1344_3377	0.794534	-0.23	0.23
378701984	ref YP_005183942.1 TetR family transcriptional regulator [Salmonella enterica subsp. enterica serovar Typhimurium str. SL1344]	HTH-type transcriptional repressor FabR	yijC fabR SL1344_4076	0.794534	-0.23	0.41
378700549	ref YP_005182506.1 hypothetical protein SL1344_2610 [Salmonella enterica subsp. enterica serovar Typhimurium str. SL1344]	Autonomous glycyl radical cofactor	grcA yfiD SL1344_2610	0.802519	-0.22	0.36
378698656	ref YP_005180613.1 hypothetical protein SL1344_0693 [Salmonella enterica subsp. enterica serovar Typhimurium str. SL1344]	YbgJ protein	ybgJ SL1344_0693	0.802519	-0.22	0.38
378700188	ref YP_005182145.1 ribonucleoside-diphosphate reductase 1 beta chain [Salmonella enterica subsp. enterica serovar Typhimurium str. SL1344]	NrdB protein	nrdB SL1344_2247	0.802519	-0.22	0.31
378698710	ref YP_005180667.1 phosphoglycerate mutase [Salmonella enterica subsp. enterica serovar Typhimurium str. SL1344]	2,3-bisphosphoglycerate-dependent phosphoglycerate mutase (BPG-dependent PGAM) (PGAM) (Phosphoglyceromutase) (dPGM) (EC 5.4.2.11)	gpmA SL1344_0749	0.810584	-0.21	0.01
378698567	ref YP_005180524.1 hypothetical protein SL1344_0602 [Salmonella enterica subsp. enterica serovar Typhimurium str. SL1344]	YbdQ protein	ybdQ SL1344_0602	0.810584	-0.21	0.07
378701338	ref YP_005183296.1 bacterioferritin-associated ferredoxin [Salmonella enterica subsp. enterica serovar Typhimurium str. SL1344]			0.810584	-0.21	0.4
378701330	ref YP_005183288.1 30S ribosomal protein S19 [Salmonella enterica subsp. enterica serovar Typhimurium str. SL1344]	30S ribosomal protein S19	rpsS SL1344_3403	0.810584	-0.21	0.36
378698875	ref YP_005180832.1 cytidylate kinase [Salmonella enterica subsp. enterica serovar Typhimurium str. SL1344]	Cytidylate kinase (CK) (EC 2.7.4.25) (Cytidine monophosphate kinase)	cmk SL1344_0917	0.810584	-0.21	0.27
378699238	ref YP_005181195.1 phosphoenolpyruvate synthase [Salmonella enterica subsp. enterica serovar Typhimurium str. SL1344]			0.810584	-0.21	0.04
378701802	ref YP_005183760.1 Porphyrin biosynthetic protein [Salmonella enterica subsp. enterica serovar Typhimurium str. SL1344]	HemY protein	hemY SL1344_3890	0.818731	-0.2	0.44
378699759	ref YP_005181716.1 glucose 6-phosphate dehydrogenase [Salmonella enterica subsp. enterica serovar Typhimurium str. SL1344]	Glucose-6-phosphate 1-dehydrogenase (G6PD) (EC 1.1.1.49)	zwf SL1344_1820	0.818731	-0.2	0.35
378701598	ref YP_005183556.1 ADP-L-glycero-D-manno-heptose-6-epimerase [Salmonella enterica subsp. enterica serovar Typhimurium str. SL1344]	ADP-L-glycero-D-manno-heptose-6-epimerase (EC 5.1.3.20) (ADP-L-glycero-beta-D-manno-heptose-6-epimerase)	rfaD hldD SL1344_3676	0.818731	-0.2	0.04
378702185	ref YP_005184143.1 fumarate reductase, iron-sulfur protein [Salmonella enterica subsp. enterica serovar Typhimurium str. SL1344]	Succinate dehydrogenase iron-sulfur subunit (EC 1.3.5.1)	frdB SL1344_4279	0.826959	-0.19	0.31
378701339	ref YP_005183297.1 elongation factor Tu [Salmonella enterica subsp. enterica serovar Typhimurium str. SL1344]	Elongation factor Tu (EF-Tu)	tufB tuf tufA SL1344_3412 SL1344_4085	0.826959	-0.19	0
378698868	ref YP_005180825.1 formate acetyltransferase 1 [Salmonella enterica subsp. enterica serovar Typhimurium str. SL1344]	PflB protein	pflB SL1344_0910	0.826959	-0.19	0
378701114	ref YP_005183071.1 30S ribosomal protein S21 [Salmonella enterica subsp. enterica serovar Typhimurium str. SL1344]	30S ribosomal protein S21	rpsU SL1344_3183	0.826959	-0.19	0.18
378698132	ref YP_005180089.1 pyruvate dehydrogenase E1 component [Salmonella enterica subsp. enterica serovar Typhimurium str. SL1344]	Pyruvate dehydrogenase E1 component (EC 1.2.4.1)	aceE SL1344_0152	0.826959	-0.19	0.03
378700421	ref YP_005182378.1 putative lipoprotein [Salmonella enterica subsp. enterica serovar Typhimurium str. SL1344]	Outer membrane protein assembly factor BamB	yfgL bamB SL1344_2482	0.83527	-0.18	0.39
378701993	ref YP_005183951.1 elongation factor Tu [Salmonella enterica subsp. enterica serovar Typhimurium str. SL1344]			0.83527	-0.18	0
378701977	ref YP_005183935.1 phosphoenolpyruvate carboxylase [Salmonella enterica subsp. enterica serovar Typhimurium str. SL1344]	Phosphoenolpyruvate carboxylase (PEPC) (PEPCase) (EC 4.1.1.31)	ppc SL1344_4069	0.83527	-0.18	0.39
378702246	ref YP_005184204.1 peptide methionine sulfoxide reductase [Salmonella enterica subsp. enterica serovar Typhimurium str. SL1344]	Peptide methionine sulfoxide reductase MsrA (Protein-methionine-S-oxide reductase) (EC 1.8.4.11) (Peptide-methionine (S)-S-oxide reductase)	msrA SL1344_4341	0.83527	-0.18	0.28
378699761	ref YP_005181718.1 pyruvate kinase A [Salmonella enterica subsp. enterica serovar Typhimurium str. SL1344]	Pyruvate kinase (EC 2.7.1.40)	pykA SL1344_1822	0.83527	-0.18	0.19
378699718	ref YP_005181675.1 transcriptional regulator KdgR [Salmonella enterica subsp. enterica serovar Typhimurium str. SL1344]	KdgR protein	kdgR SL1344_1771	0.83527	-0.18	0.28
378699222	ref YP_005181179.1 Threonyl-tRNA synthetase [Salmonella enterica subsp. enterica serovar Typhimurium str. SL1344]	Threonine--tRNA ligase (EC 6.1.1.3) (Threonyl-tRNA synthetase)	thrS SL1344_1267	0.83527	-0.18	0.17
378700137	ref YP_005182094.1 50S ribosomal protein L25 [Salmonella enterica subsp. enterica serovar Typhimurium str. SL1344]	50S ribosomal protein L25	rplY SL1344_2201	0.83527	-0.18	0.44
378701542	ref YP_005183500.1 glycine-tRNA synthetase, beta subunit [Salmonella enterica subsp. enterica serovar Typhimurium str. SL1344]	Glycine--tRNA ligase beta subunit (EC 6.1.1.14) (Glycyl-tRNA synthetase beta subunit)	glyS SL1344_3620	0.843665	-0.17	0.26
378699018	ref YP_005180975.1 proline dehydrogenase (proline oxidase) [Salmonella enterica subsp. enterica serovar Typhimurium str. SL1344]	PutA protein	putA SL1344_1062	0.843665	-0.17	0.24
378698239	ref YP_005180196.1 hypothetical protein SL1344_0261 [Salmonella enterica subsp. enterica serovar Typhimurium str. SL1344]	SciB protein	sciB SL1344_0261	0.843665	-0.17	0.35
378700512	ref YP_005182469.1 putative DNA packaging protein [Salmonella enterica subsp. enterica serovar Typhimurium str. SL1344]	Uncharacterized protein	SL1344_2573	0.843665	-0.17	0.48
378700003	ref YP_005181960.1 putative dehydratase RfbH [Salmonella enterica subsp. enterica serovar Typhimurium str. SL1344]	RfbH protein	rfbH SL1344_2067	0.843665	-0.17	0.11
378698766	ref YP_005180723.1 glutamine-binding periplasmic protein [Salmonella enterica subsp. enterica serovar Typhimurium str. SL1344]	GlnH protein	glnH SL1344_0805	0.852144	-0.16	0.26
378699179	ref YP_005181136.1 glyceraldehyde 3-phosphate dehydrogenase A [Salmonella enterica subsp. enterica serovar Typhimurium str. SL1344]	Glyceraldehyde-3-phosphate dehydrogenase (EC 1.2.1.-)	gapA SL1344_1225	0.852144	-0.16	0
378698876	ref YP_005180833.1 30S ribosomal protein S1 [Salmonella enterica subsp. enterica serovar Typhimurium str. SL1344]	30S ribosomal protein S1	rpsA SL1344_0918	0.852144	-0.16	0.01
378698679	ref YP_005180636.1 2-oxoglutarate dehydrogenase E1 component [Salmonella enterica subsp. enterica serovar Typhimurium str. SL1344]	SucA protein	sucA SL1344_0718	0.852144	-0.16	0.01
378700335	ref YP_005182292.1 phosphocarrier protein HPr [Salmonella enterica subsp. enterica serovar Typhimurium str. SL1344]	PtsH protein	ptsH SL1344_2394	0.852144	-0.16	0.14
378701895	ref YP_005183853.1 putative 1 formate dehydrogenase-O, major subunit [Salmonella enterica subsp. enterica serovar Typhimurium str. SL1344]	FdoG protein	fdoG SL1344_3984	0.860708	-0.15	0.26
378701092	ref YP_005183049.1 outer membrane protein TolC [Salmonella enterica subsp. enterica serovar Typhimurium str. SL1344]	TolC protein	tolC SL1344_3160	0.860708	-0.15	0.27
378698859	ref YP_005180816.1 seryl-tRNA synthetase [Salmonella enterica subsp. enterica serovar Typhimurium str. SL1344]	Serine--tRNA ligase (EC 6.1.1.11) (Seryl-tRNA synthetase) (Seryl-tRNA(Ser/Sec) synthetase)	serS SL1344_0901	0.860708	-0.15	0.24
378702274	ref YP_005184232.1 putative PmbA protein [Salmonella enterica subsp. enterica serovar Typhimurium str. SL1344]	PmbA protein	pmbA SL1344_4368	0.860708	-0.15	0.34
378698680	ref YP_005180637.1 dihydrolipoamide succinyltransferase component (E2) [Salmonella enterica subsp. enterica serovar Typhimurium str. SL1344]	Dihydrolipoyllysine-residue succinyltransferase component of 2-oxoglutarate dehydrogenase complex (EC 2.3.1.61) (2-oxoglutarate dehydrogenase complex component E2)	sucB SL1344_0719	0.860708	-0.15	0
378698137	ref YP_005180094.1 aconitate hydratase 2 [Salmonella enterica subsp. enterica serovar Typhimurium str. SL1344]	Aconitate hydratase 2 (EC 4.2.1.3) (EC 4.2.1.99) (2-methylisocitrate dehydratase)	acnB SL1344_0159	0.860708	-0.15	0.01
378701245	ref YP_005183203.1 50S ribosomal protein L13 [Salmonella enterica subsp. enterica serovar Typhimurium str. SL1344]	50S ribosomal protein L13	rplM SL1344_3317	0.860708	-0.15	0.14
378699505	ref YP_005181462.1 putative LysR family transcriptional regulatory protein [Salmonella enterica subsp. enterica serovar Typhimurium str. SL1344]	YdcI protein	ydcI SL1344_1555	0.860708	-0.15	0.43
378698410	ref YP_005180367.1 trigger factor [Salmonella enterica subsp. enterica serovar Typhimurium str. SL1344]	Trigger factor (TF) (EC 5.2.1.8) (PPIase)	tig SL1344_0441	0.869358	-0.14	0.04
378699834	ref YP_005181791.1 flagellar hook-basal body complex protein FliE [Salmonella enterica subsp. enterica serovar Typhimurium str. SL1344]	Flagellar hook-basal body complex protein FliE	fliE SL1344_1897	0.869358	-0.14	0.47
378701322	ref YP_005183280.1 50S ribosomal protein L5 [Salmonella enterica subsp. enterica serovar Typhimurium str. SL1344]	50S ribosomal protein L5	rplE SL1344_3395	0.869358	-0.14	0.11
378699610	ref YP_005181567.1 hypothetical protein SL1344_1662 [Salmonella enterica subsp. enterica serovar Typhimurium str. SL1344]	KatN protein	katN SL1344_1662	0.869358	-0.14	0.02
378700555	ref YP_005182512.1 CDP-diacylglycerol--serine O-phosphatidyltransferase [Salmonella enterica subsp. enterica serovar Typhimurium str. SL1344]	CDP-diacylglycerol--serine O-phosphatidyltransferase (EC 2.7.8.8)	pssA SL1344_2616	0.869358	-0.14	0.39
378699447	ref YP_005181404.1 alcohol dehydrogenase [Salmonella enterica subsp. enterica serovar Typhimurium str. SL1344]	AdhP protein	adhP SL1344_1497	0.869358	-0.14	0.03
378701944	ref YP_005183902.1 glycerol kinase [Salmonella enterica subsp. enterica serovar Typhimurium str. SL1344]	Glycerol kinase (EC 2.7.1.30) (ATP:glycerol 3-phosphotransferase) (Glycerokinase)	glpK SL1344_4035	0.869358	-0.14	0.09
378698681	ref YP_005180638.1 succinyl-CoA synthetase beta chain [Salmonella enterica subsp. enterica serovar Typhimurium str. SL1344]	Succinyl-CoA ligase [ADP-forming] subunit beta (EC 6.2.1.5) (Succinyl-CoA synthetase subunit beta)	sucC SL1344_0720	0.869358	-0.14	0
378698195	ref YP_005180152.1 30S ribosomal protein S2 [Salmonella enterica subsp. enterica serovar Typhimurium str. SL1344]	30S ribosomal protein S2	rpsB SL1344_0217	0.869358	-0.14	0.07
378700437	ref YP_005182394.1 Peptidase B [Salmonella enterica subsp. enterica serovar Typhimurium str. SL1344]	Peptidase B (EC 3.4.11.23) (Aminopeptidase B)	pepB SL1344_2498	0.878095	-0.13	0.38
378699349	ref YP_005181306.1 hypothetical protein SL1344_1396 [Salmonella enterica subsp. enterica serovar Typhimurium str. SL1344]	YdgA protein	ydgA SL1344_1396	0.878095	-0.13	0.25
378701834	ref YP_005183792.1 uridine phosphorylase [Salmonella enterica subsp. enterica serovar Typhimurium str. SL1344]	Uridine phosphorylase (EC 2.4.2.3)	udp SL1344_3922	0.878095	-0.13	0.18
378701394	ref YP_005183352.1 phosphoenolpyruvate carboxykinase [Salmonella enterica subsp. enterica serovar Typhimurium str. SL1344]	Phosphoenolpyruvate carboxykinase [ATP] (PCK) (PEP carboxykinase) (PEPCK) (EC 4.1.1.49)	pckA SL1344_3467	0.878095	-0.13	0.03
378698030	ref YP_005179987.1 isoleucyl-tRNA synthetase [Salmonella enterica subsp. enterica serovar Typhimurium str. SL1344]	Isoleucine--tRNA ligase (EC 6.1.1.5) (Isoleucyl-tRNA synthetase)	ileS SL1344_0047	0.878095	-0.13	0.21
378699452	ref YP_005181409.1 outer membrane protein [Salmonella enterica subsp. enterica serovar Typhimurium str. SL1344]	OmpD protein	ompD SL1344_1503	0.878095	-0.13	0.15
378699439	ref YP_005181396.1 putative hydrolase [Salmonella enterica subsp. enterica serovar Typhimurium str. SL1344]	Uncharacterized protein	SL1344_1489	0.878095	-0.13	0.17
378700053	ref YP_005182010.1 hypothetical protein SL1344_2117 [Salmonella enterica subsp. enterica serovar Typhimurium str. SL1344]	Probable lipid kinase YegS (EC 2.7.1.-)	yegS SL1344_2117	0.878095	-0.13	0.46
378701323	ref YP_005183281.1 50S ribosomal protein L24 [Salmonella enterica subsp. enterica serovar Typhimurium str. SL1344]	50S ribosomal protein L24	rplX SL1344_3396	0.88692	-0.12	0.15
378700236	ref YP_005182193.1 NADH dehydrogenase I chain C; chain D [Salmonella enterica subsp. enterica serovar Typhimurium str. SL1344]	NADH-quinone oxidoreductase subunit C/D (EC 1.6.99.5) (NADH dehydrogenase I subunit C/D) (NDH-1 subunit C/D)	nuoC nuoCD nuoD SL1344_2295	0.88692	-0.12	0.35
378701183	ref YP_005183141.1 polynucleotide phosphorylase [Salmonella enterica subsp. enterica serovar Typhimurium str. SL1344]	Polyribonucleotide nucleotidyltransferase (EC 2.7.7.8) (Polynucleotide phosphorylase)	pnp SL1344_3255	0.88692	-0.12	0.14
378701219	ref YP_005183177.1 ABC transporter ATP-binding protein [Salmonella enterica subsp. enterica serovar Typhimurium str. SL1344]	YhbG protein	yhbG SL1344_3291	0.88692	-0.12	0.41
378698283	ref YP_005180240.1 aminoacyl-histidine dipeptidase [Salmonella enterica subsp. enterica serovar Typhimurium str. SL1344]	PepD protein	pepD SL1344_0312	0.895834	-0.11	0.17
378699671	ref YP_005181628.1 glutamate dehydrogenase [Salmonella enterica subsp. enterica serovar Typhimurium str. SL1344]	Glutamate dehydrogenase	SL1344_1723	0.895834	-0.11	0.09
378698832	ref YP_005180789.1 pyruvate dehydrogenase [Salmonella enterica subsp. enterica serovar Typhimurium str. SL1344]	PoxB protein	poxB SL1344_0874	0.895834	-0.11	0.32
378701013	ref YP_005182970.1 L-asparaginase [Salmonella enterica subsp. enterica serovar Typhimurium str. SL1344]	AnsB protein	ansB SL1344_3081	0.904837	-0.1	0.27
378701640	ref YP_005183598.1 putative DNA-binding protein [Salmonella enterica subsp. enterica serovar Typhimurium str. SL1344]	RhuM protein	rhuM SL1344_3720	0.904837	-0.1	0.43
378702231	ref YP_005184189.1 30S ribosomal protein S18 [Salmonella enterica subsp. enterica serovar Typhimurium str. SL1344]	30S ribosomal protein S18	rpsR SL1344_4326	0.904837	-0.1	0.26
378698677	ref YP_005180634.1 succinate dehydrogenase flavoprotein subunit [Salmonella enterica subsp. enterica serovar Typhimurium str. SL1344]	SdhA protein	sdhA SL1344_0716	0.904837	-0.1	0.15
378698655	ref YP_005180612.1 hypothetical protein SL1344_0692 [Salmonella enterica subsp. enterica serovar Typhimurium str. SL1344]	Putative GTP cyclohydrolase 1 type 2 (EC 3.5.4.16) (GTP cyclohydrolase I)	ybgI SL1344_0692	0.904837	-0.1	0.4
378698638	ref YP_005180595.1 ferric uptake regulation protein [Salmonella enterica subsp. enterica serovar Typhimurium str. SL1344]	Fur protein	fur SL1344_0675	0.904837	-0.1	0.29
378699713	ref YP_005181670.1 cold shock-like protein CspC [Salmonella enterica subsp. enterica serovar Typhimurium str. SL1344]	CspC protein	cspC SL1344_1766	0.904837	-0.1	0.07
378700192	ref YP_005182149.1 glycerophosphoryl diester phosphodiesterase [Salmonella enterica subsp. enterica serovar Typhimurium str. SL1344]	GlpQ protein	glpQ SL1344_2251	0.904837	-0.1	0.3
378702321	ref YP_005184279.1 putative alcohol dehydrogenase [Salmonella enterica subsp. enterica serovar Typhimurium str. SL1344]	YjgB protein	yjgB SL1344_4416	0.904837	-0.1	0.41
378701070	ref YP_005183027.1 alcohol dehydrogenase [Salmonella enterica subsp. enterica serovar Typhimurium str. SL1344]	YqhD protein	yqhD SL1344_3138	0.913931	-0.09	0.42
378700773	ref YP_005182730.1 Iron transport protein, periplasmic-binding protein [Salmonella enterica subsp. enterica serovar Typhimurium str. SL1344]	SitA protein	sitA SL1344_2841	0.913931	-0.09	0.3
378701347	ref YP_005183305.1 FKBP-type peptidyl-prolyl isomerase [Salmonella enterica subsp. enterica serovar Typhimurium str. SL1344]	Peptidyl-prolyl cis-trans isomerase (EC 5.2.1.8)	fkpA SL1344_3420	0.913931	-0.09	0.28
378700881	ref YP_005182838.1 hypothetical protein SL1344_2949 [Salmonella enterica subsp. enterica serovar Typhimurium str. SL1344]	YgdH protein	ygdH SL1344_2949	0.913931	-0.09	0.4
378700376	ref YP_005182333.1 NADP-dependent malate dehydrogenase [Salmonella enterica subsp. enterica serovar Typhimurium str. SL1344]	MaeB protein	maeB SL1344_2435	0.913931	-0.09	0.25
378701431	ref YP_005183389.1 aspartate-semialdehyde dehydrogenase [Salmonella enterica subsp. enterica serovar Typhimurium str. SL1344]	Aspartate-semialdehyde dehydrogenase (ASA dehydrogenase) (ASADH) (EC 1.2.1.11) (Aspartate-beta-semialdehyde dehydrogenase)	asd SL1344_3506	0.913931	-0.09	0.48
378702026	ref YP_005183984.1 malate synthase A [Salmonella enterica subsp. enterica serovar Typhimurium str. SL1344]	Malate synthase (EC 2.3.3.9)	aceB SL1344_4118	0.913931	-0.09	0.4
378701340	ref YP_005183298.1 elongation factor G [Salmonella enterica subsp. enterica serovar Typhimurium str. SL1344]	Elongation factor G (EF-G)	fusA SL1344_3413	0.923116	-0.08	0.02
378698070	ref YP_005180027.1 CorD protein [Salmonella enterica subsp. enterica serovar Typhimurium str. SL1344]			0.923116	-0.08	0.5
378699773	ref YP_005181730.1 Aspartyl-tRNA synthetase [Salmonella enterica subsp. enterica serovar Typhimurium str. SL1344]	AspS protein	aspS SL1344_1836	0.923116	-0.08	0.34
378700378	ref YP_005182335.1 transketolase [Salmonella enterica subsp. enterica serovar Typhimurium str. SL1344]	Transketolase (EC 2.2.1.1)	tktB SL1344_2437	0.923116	-0.08	0.28
378701788	ref YP_005183746.1 transcription termination factor [Salmonella enterica subsp. enterica serovar Typhimurium str. SL1344]	Transcription termination factor Rho (EC 3.6.4.-) (ATP-dependent helicase Rho)	rho SL1344_3876	0.923116	-0.08	0.27
378698639	ref YP_005180596.1 flavodoxin 1 [Salmonella enterica subsp. enterica serovar Typhimurium str. SL1344]	Flavodoxin	fldA SL1344_0676	0.923116	-0.08	0.34
378699227	ref YP_005181184.1 phenylalanyl-tRNA synthetase subunit beta [Salmonella enterica subsp. enterica serovar Typhimurium str. SL1344]	Phenylalanine--tRNA ligase beta subunit (EC 6.1.1.20) (Phenylalanyl-tRNA synthetase beta subunit)	pheT SL1344_1272	0.923116	-0.08	0.37
378699225	ref YP_005181182.1 50S ribosomal protein L20 [Salmonella enterica subsp. enterica serovar Typhimurium str. SL1344]	50S ribosomal protein L20	rpl20 rplT SL1344_1270	0.923116	-0.08	0.36
378701280	ref YP_005183238.1 biotin carboxylase [Salmonella enterica subsp. enterica serovar Typhimurium str. SL1344]	AccC protein	accC SL1344_3353	0.923116	-0.08	0.25
378700968	ref YP_005182925.1 hypothetical protein SL1344_3036 [Salmonella enterica subsp. enterica serovar Typhimurium str. SL1344]	Cell division protein ZapA (Z ring-associated protein ZapA)	zapA ygfE SL1344_3036	0.923116	-0.08	0.46
378701581	ref YP_005183539.1 putative L-lactate dehydrogenase [Salmonella enterica subsp. enterica serovar Typhimurium str. SL1344]	L-lactate dehydrogenase (EC 1.1.-.-)	lctD lldD SL1344_3659	0.923116	-0.08	0.3
378698415	ref YP_005180372.1 peptidyl-prolyl cis-trans isomerase D [Salmonella enterica subsp. enterica serovar Typhimurium str. SL1344]	Peptidylprolyl isomerase (EC 5.2.1.8)	cypD SL1344_0446	0.932394	-0.07	0.41
378701859	ref YP_005183817.1 DNA polymerase I [Salmonella enterica subsp. enterica serovar Typhimurium str. SL1344]	PolA protein	polA SL1344_3947	0.932394	-0.07	0.41
378698220	ref YP_005180177.1 copper homeostasis protein CutF precursor (lipoprotein nlpE) [Salmonella enterica subsp. enterica serovar Typhimurium str. SL1344]	CutF protein	cutF SL1344_0242	0.932394	-0.07	0.41
378700588	ref YP_005182545.1 30S ribosomal protein S16 [Salmonella enterica subsp. enterica serovar Typhimurium str. SL1344]	30S ribosomal protein S16	rps16 rpsP SL1344_2649	0.932394	-0.07	0.33
378699131	ref YP_005181088.1 isocitrate dehydrogenase [Salmonella enterica subsp. enterica serovar Typhimurium str. SL1344]	Isocitrate dehydrogenase [NADP] (EC 1.1.1.42)	icdA SL1344_1176	0.932394	-0.07	0.11
378701187	ref YP_005183145.1 protein chain initiation factor 2 [Salmonella enterica subsp. enterica serovar Typhimurium str. SL1344]	Translation initiation factor IF-2	infB SL1344_3259	0.932394	-0.07	0.3
378698134	ref YP_005180091.1 dihydrolipoamide dehydrogenase [Salmonella enterica subsp. enterica serovar Typhimurium str. SL1344]	Dihydrolipoyl dehydrogenase (EC 1.8.1.4)	lpdA SL1344_0154	0.932394	-0.07	0.13
378701849	ref YP_005183807.1 proline dipeptidase [Salmonella enterica subsp. enterica serovar Typhimurium str. SL1344]	Xaa-Pro dipeptidase (X-Pro dipeptidase) (EC 3.4.13.9) (Imidodipeptidase) (Proline dipeptidase)	pepQ SL1344_3937	0.941765	-0.06	0.36
378699316	ref YP_005181273.1 superoxide dismutase [Salmonella enterica subsp. enterica serovar Typhimurium str. SL1344]	Superoxide dismutase (EC 1.15.1.1)	sodB SL1344_1363	0.941765	-0.06	0.44
378698216	ref YP_005180173.1 ROF protein [Salmonella enterica subsp. enterica serovar Typhimurium str. SL1344]	Rof protein	rof SL1344_0238	0.941765	-0.06	0.45
378701311	ref YP_005183269.1 30S ribosomal protein S11 [Salmonella enterica subsp. enterica serovar Typhimurium str. SL1344]	30S ribosomal protein S11	rpsK SL1344_3384	0.941765	-0.06	0.42
378701184	ref YP_005183142.1 30S ribosomal protein S15 [Salmonella enterica subsp. enterica serovar Typhimurium str. SL1344]	30S ribosomal protein S15	rpsO SL1344_3256	0.941765	-0.06	0.47
378698188	ref YP_005180145.1 protease DO precursor; heat shock protein HtrA [Salmonella enterica subsp. enterica serovar Typhimurium str. SL1344]	HtrA protein	htrA SL1344_0210	0.941765	-0.06	0.43
378699265	ref YP_005181222.1 pyruvate kinase [Salmonella enterica subsp. enterica serovar Typhimurium str. SL1344]	Pyruvate kinase (EC 2.7.1.40)	pykF SL1344_1312	0.941765	-0.06	0.26
378701750	ref YP_005183708.1 ATP synthase subunit alpha [Salmonella enterica subsp. enterica serovar Typhimurium str. SL1344]	ATP synthase subunit alpha (EC 3.6.3.14) (ATP synthase F1 sector subunit alpha) (F-ATPase subunit alpha)	atpA SL1344_3834	0.941765	-0.06	0.24
378702001	ref YP_005183959.1 DNA-directed RNA polymerase, beta'-subunit [Salmonella enterica subsp. enterica serovar Typhimurium str. SL1344]	DNA-directed RNA polymerase subunit beta' (RNAP subunit beta') (EC 2.7.7.6) (RNA polymerase subunit beta') (Transcriptase subunit beta')	rpoC SL1344_4093	0.941765	-0.06	0.19
378700948	ref YP_005182905.1 lysyl-tRNA synthetase [Salmonella enterica subsp. enterica serovar Typhimurium str. SL1344]	Lysine--tRNA ligase (EC 6.1.1.6) (Lysyl-tRNA synthetase)	lysS SL1344_3016	0.941765	-0.06	0.26
378698406	ref YP_005180363.1 cytochrome o ubiquinol oxidase subunit II [Salmonella enterica subsp. enterica serovar Typhimurium str. SL1344]	CyoA protein	cyoA SL1344_0437	0.951229	-0.05	0.45
378701082	ref YP_005183039.1 hypothetical protein SL1344_3150 [Salmonella enterica subsp. enterica serovar Typhimurium str. SL1344]	YgiW protein	ygiW SL1344_3150	0.951229	-0.05	0.4
378699800	ref YP_005181757.1 trehalose phosphatase [Salmonella enterica subsp. enterica serovar Typhimurium str. SL1344]	Trehalose-phosphate phosphatase (TPP) (EC 3.1.3.12) (Trehalose 6-phosphate phosphatase) (Trehalose-phosphatase)	otsB SL1344_1863	0.951229	-0.05	0.47
378700702	ref YP_005182659.1 hypothetical protein SL1344_2770 [Salmonella enterica subsp. enterica serovar Typhimurium str. SL1344]	TctC	TctC SL1344_2770	0.951229	-0.05	0.44
378700264	ref YP_005182221.1 histidine-binding periplasmic protein [Salmonella enterica subsp. enterica serovar Typhimurium str. SL1344]	HisJ protein	hisJ SL1344_2323	0.951229	-0.05	0.4
378701341	ref YP_005183299.1 30S ribosomal protein S7 [Salmonella enterica subsp. enterica serovar Typhimurium str. SL1344]	30S ribosomal protein S7	rpsG SL1344_3414	0.951229	-0.05	0.25
378698855	ref YP_005180812.1 leucine-responsive regulatory protein [Salmonella enterica subsp. enterica serovar Typhimurium str. SL1344]	Lrp protein	lrp SL1344_0897	0.951229	-0.05	0.44
378699445	ref YP_005181402.1 30S ribosomal protein S22 [Salmonella enterica subsp. enterica serovar Typhimurium str. SL1344]	RpsV protein	rpsV SL1344_1495	0.951229	-0.05	0.39
378699440	ref YP_005181397.1 putative hydrolase [Salmonella enterica subsp. enterica serovar Typhimurium str. SL1344]	Malto-oligosyltrehalose trehalohydrolase (MTHase) (EC 3.2.1.141) (4-alpha-D-((1->4)-alpha-D-glucano)trehalose trehalohydrolase) (Maltooligosyl trehalose trehalohydrolase)	SL1344_1490	0.951229	-0.05	0.36
378700054	ref YP_005182011.1 fructose-bisphosphate aldolase [Salmonella enterica subsp. enterica serovar Typhimurium str. SL1344]	FbaB protein	fbaB SL1344_2118	0.951229	-0.05	0.2
378702073	ref YP_005184031.1 periplasmic maltose-binding protein [Salmonella enterica subsp. enterica serovar Typhimurium str. SL1344]	MalE protein	malE SL1344_4166	0.951229	-0.05	0.4
378701719	ref YP_005183677.1 DNA gyrase subunit B [Salmonella enterica subsp. enterica serovar Typhimurium str. SL1344]	DNA gyrase subunit B (EC 5.99.1.3)	gyrB SL1344_3802	0.951229	-0.05	0.46
378700976	ref YP_005182933.1 fructose 1,6-bisphosphate aldolase [Salmonella enterica subsp. enterica serovar Typhimurium str. SL1344]	Fba protein	fba SL1344_3044	0.951229	-0.05	0.35
378700178	ref YP_005182135.1 outer membrane protein C [Salmonella enterica subsp. enterica serovar Typhimurium str. SL1344]	OmpC protein	ompC SL1344_2237	0.951229	-0.05	0.29
378699527	ref YP_005181484.1 D-lactate dehydrogenase [Salmonella enterica subsp. enterica serovar Typhimurium str. SL1344]	LdhA protein	ldhA SL1344_1577	0.951229	-0.05	0.43
378699628	ref YP_005181585.1 alcohol dehydrogenase [Salmonella enterica subsp. enterica serovar Typhimurium str. SL1344]	Aldehyde-alcohol dehydrogenase	adh SL1344_1680	0.960789	-0.04	0.22
378702400	ref YP_005184358.1 purine nucleoside phosphorylase [Salmonella enterica subsp. enterica serovar Typhimurium str. SL1344]	Purine nucleoside phosphorylase DeoD-type (PNP) (EC 2.4.2.1)	deoD SL1344_4497	0.960789	-0.04	0.45
378701310	ref YP_005183268.1 30S ribosomal protein S4 [Salmonella enterica subsp. enterica serovar Typhimurium str. SL1344]	30S ribosomal protein S4	rpsD SL1344_3383	0.960789	-0.04	0.32
378699124	ref YP_005181081.1 transcriptional regulatory protein PhoP, regulator of virulence determinants [Salmonella enterica subsp. enterica serovar Typhimurium str. SL1344]	Virulence transcriptional regulatory protein PhoP	phoP SL1344_1169	0.960789	-0.04	0.39
378701939	ref YP_005183897.1 triosephosphate isomerase [Salmonella enterica subsp. enterica serovar Typhimurium str. SL1344]	Triosephosphate isomerase (TIM) (EC 5.3.1.1) (Triose-phosphate isomerase)	tpiA SL1344_4030	0.960789	-0.04	0.45
378698966	ref YP_005180923.1 outer membrane protein A [Salmonella enterica subsp. enterica serovar Typhimurium str. SL1344]	OmpA protein	ompA SL1344_1010	0.960789	-0.04	0.14
378700984	ref YP_005182941.1 transketolase [Salmonella enterica subsp. enterica serovar Typhimurium str. SL1344]	TktA protein	tktA SL1344_3052	0.960789	-0.04	0.34
378698782	ref YP_005180739.1 molybdopterin biosynthesis MoeA protein [Salmonella enterica subsp. enterica serovar Typhimurium str. SL1344]	MoeA protein	moeA SL1344_0822	0.960789	-0.04	0.48
378698769	ref YP_005180726.1 outer membrane protein x [Salmonella enterica subsp. enterica serovar Typhimurium str. SL1344]	OmpX protein	ompX SL1344_0808	0.970446	-0.03	0.44
378697995	ref YP_005179952.1 chaperone protein dnaK [Salmonella enterica subsp. enterica serovar Typhimurium str. SL1344]	Chaperone protein DnaK (HSP70) (Heat shock 70 kDa protein) (Heat shock protein 70)	dnaK SL1344_0012	0.970446	-0.03	0.38
378701500	ref YP_005183458.1 hypothetical protein SL1344_3575 [Salmonella enterica subsp. enterica serovar Typhimurium str. SL1344]	YhjG protein	yhjG SL1344_3575	0.970446	-0.03	0.47
378701063	ref YP_005183020.1 oxidoreductase [Salmonella enterica subsp. enterica serovar Typhimurium str. SL1344]	YghA protein	yghA SL1344_3131	0.970446	-0.03	0.31
378702118	ref YP_005184076.1 acetyl-coenzyme A synthetase [Salmonella enterica subsp. enterica serovar Typhimurium str. SL1344]	Acetyl-coenzyme A synthetase (AcCoA synthetase) (Acs) (EC 6.2.1.1) (Acetate--CoA ligase) (Acyl-activating enzyme)	acs SL1344_4211	0.970446	-0.03	0.39
378699672	ref YP_005181629.1 Periplasmic trehalase [Salmonella enterica subsp. enterica serovar Typhimurium str. SL1344]	Periplasmic trehalase (EC 3.2.1.28) (Alpha,alpha-trehalase) (Alpha,alpha-trehalose glucohydrolase)	treA SL1344_1724	0.970446	-0.03	0.46
378699443	ref YP_005181400.1 osmotically inducible protein C [Salmonella enterica subsp. enterica serovar Typhimurium str. SL1344]	OsmC protein	osmC SL1344_1493	0.970446	-0.03	0.4
378698673	ref YP_005180630.1 citrate synthase [Salmonella enterica subsp. enterica serovar Typhimurium str. SL1344]	Citrate synthase (EC 2.3.3.16)	gltA SL1344_0712	0.970446	-0.03	0.26
378698617	ref YP_005180574.1 ABC transporter substrate-binding protein [Salmonella enterica subsp. enterica serovar Typhimurium str. SL1344]	GltI protein	gltI SL1344_0654	0.970446	-0.03	0.43
378701744	ref YP_005183702.1 glucosamine--fructose-6-phosphate aminotransferase [Salmonella enterica subsp. enterica serovar Typhimurium str. SL1344]	Glutamine--fructose-6-phosphate aminotransferase [isomerizing] (EC 2.6.1.16) (D-fructose-6-phosphate amidotransferase) (GFAT) (Glucosamine-6-phosphate synthase) (Hexosephosphate aminotransferase) (L-glutamine--D-fructose-6-phosphate amidotransferase)	glmS SL1344_3828	0.970446	-0.03	0.48
378702027	ref YP_005183985.1 isocitrate lyase [Salmonella enterica subsp. enterica serovar Typhimurium str. SL1344]	AceA protein	aceA SL1344_4119	0.970446	-0.03	0.45
378701567	ref YP_005183525.1 aldehyde dehydrogenase B [Salmonella enterica subsp. enterica serovar Typhimurium str. SL1344]	AldB protein	aldB SL1344_3645	0.970446	-0.03	0.38
378698412	ref YP_005180369.1 ATP-dependent clp protease ATP-binding subunit ClpX [Salmonella enterica subsp. enterica serovar Typhimurium str. SL1344]	ATP-dependent Clp protease ATP-binding subunit ClpX	clpX SL1344_0443	0.980199	-0.02	0.48
378699334	ref YP_005181291.1 tyrosyl-tRNA synthetase [Salmonella enterica subsp. enterica serovar Typhimurium str. SL1344]	Tyrosine--tRNA ligase (EC 6.1.1.1) (Tyrosyl-tRNA synthetase)	tyrS SL1344_1381	0.980199	-0.02	0.43
378698893	ref YP_005180850.1 aspartate aminotransferase [Salmonella enterica subsp. enterica serovar Typhimurium str. SL1344]	AspC protein	aspC SL1344_0935	0.980199	-0.02	0.45
378700533	ref YP_005182490.1 bacteriophage protein [Salmonella enterica subsp. enterica serovar Typhimurium str. SL1344]	Uncharacterized protein	SL1344_2594	0.980199	-0.02	0.46
378698698	ref YP_005180655.1 phospho-2-dehydro-3-deoxyheptonate aldolase (DAHP synthetase) phenylalanine repressible [Salmonella enterica subsp. enterica serovar Typhimurium str. SL1344]	Phospho-2-dehydro-3-deoxyheptonate aldolase (EC 2.5.1.54) (3-deoxy-D-arabino-heptulosonate 7-phosphate synthase) (DAHP synthase) (Phospho-2-keto-3-deoxyheptonate aldolase)	aroG SL1344_0737	0.980199	-0.02	0.44
378698691	ref YP_005180648.1 tolB protein [Salmonella enterica subsp. enterica serovar Typhimurium str. SL1344]	Protein TolB	tolB SL1344_0730	0.980199	-0.02	0.51
378699215	ref YP_005181172.1 6-phosphofructokinase [Salmonella enterica subsp. enterica serovar Typhimurium str. SL1344]	Phosphofructokinase	pfkB SL1344_1261	0.980199	-0.02	0.41
378699013	ref YP_005180970.1 hypothetical protein SL1344_1057 [Salmonella enterica subsp. enterica serovar Typhimurium str. SL1344]	YccJ protein	yccJ SL1344_1057	0.99005	-0.01	0.46
378701071	ref YP_005183028.1 2,5-diketo-D-gluconic acid reductase A [Salmonella enterica subsp. enterica serovar Typhimurium str. SL1344]	DkgA protein	dkgA SL1344_3139	0.99005	-0.01	0.43
378701503	ref YP_005183461.1 putative zinc-protease [Salmonella enterica subsp. enterica serovar Typhimurium str. SL1344]	YhjJ protein	yhjJ SL1344_3578	0.99005	-0.01	0.49
378700739	ref YP_005182696.1 alanyl-tRNA synthetase [Salmonella enterica subsp. enterica serovar Typhimurium str. SL1344]	Alanine--tRNA ligase (EC 6.1.1.7) (Alanyl-tRNA synthetase)	alaS SL1344_2807	0.99005	-0.01	0.45
378700708	ref YP_005182665.1 4-aminobutyrate aminotransferase [Salmonella enterica subsp. enterica serovar Typhimurium str. SL1344]	GabT protein	gabT SL1344_2776	0.99005	-0.01	0.5
378701309	ref YP_005183267.1 DNA-directed RNA polymerase subunit alpha [Salmonella enterica subsp. enterica serovar Typhimurium str. SL1344]	DNA-directed RNA polymerase subunit alpha (RNAP subunit alpha) (EC 2.7.7.6) (RNA polymerase subunit alpha) (Transcriptase subunit alpha)	pez rpoA SL1344_3382	0.99005	-0.01	0.47
378699792	ref YP_005181749.1 purine binding chemotaxis protein [Salmonella enterica subsp. enterica serovar Typhimurium str. SL1344]	CheW protein	cheW SL1344_1855	0.99005	-0.01	0.54
378699706	ref YP_005181663.1 PTS system mannose-specific transporter subunit IIAB [Salmonella enterica subsp. enterica serovar Typhimurium str. SL1344]	Uncharacterized protein	SL1344_1759	0.99005	-0.01	0.48
378702399	ref YP_005184357.1 phosphopentomutase [Salmonella enterica subsp. enterica serovar Typhimurium str. SL1344]	Phosphopentomutase (EC 5.4.2.7) (Phosphodeoxyribomutase)	deoB SL1344_4496	0.99005	-0.01	0.44
378702397	ref YP_005184355.1 deoxyribose-phosphate aldolase [Salmonella enterica subsp. enterica serovar Typhimurium str. SL1344]	Deoxyribose-phosphate aldolase (DERA) (EC 4.1.2.4) (2-deoxy-D-ribose 5-phosphate aldolase) (Phosphodeoxyriboaldolase)	deoC SL1344_4494	0.99005	-0.01	0.49
378698740	ref YP_005180697.1 molybdenum cofactor biosynthesis protein B [Salmonella enterica subsp. enterica serovar Typhimurium str. SL1344]	Molybdenum cofactor biosynthesis protein B	moaB SL1344_0779	1	0	0.51
378701332	ref YP_005183290.1 50S ribosomal protein L23 [Salmonella enterica subsp. enterica serovar Typhimurium str. SL1344]	50S ribosomal protein L23	rplW SL1344_3405	1	0	0.56
378702411	ref YP_005184369.1 ABC transporter [Salmonella enterica subsp. enterica serovar Typhimurium str. SL1344]	YjjK protein	yjjK SL1344_4508	1	0	0.46
378700233	ref YP_005182190.1 NADH dehydrogenase I subunit G [Salmonella enterica subsp. enterica serovar Typhimurium str. SL1344]	NADH-quinone oxidoreductase (EC 1.6.99.5)	nuoG SL1344_2292	1	0	0.54
378701312	ref YP_005183270.1 30S ribosomal protein S13 [Salmonella enterica subsp. enterica serovar Typhimurium str. SL1344]	30S ribosomal protein S13	rpsM SL1344_3385	1	0	0.46
378700863	ref YP_005182820.1 enolase [Salmonella enterica subsp. enterica serovar Typhimurium str. SL1344]	Enolase (EC 4.2.1.11) (2-phospho-D-glycerate hydro-lyase) (2-phosphoglycerate dehydratase)	eno SL1344_2931	1	0	0.56
378698678	ref YP_005180635.1 succinate dehydrogenase iron-sulfur protein [Salmonella enterica subsp. enterica serovar Typhimurium str. SL1344]	Succinate dehydrogenase iron-sulfur subunit (EC 1.3.5.1)	sdhB SL1344_0717	1	0	0.46
378700336	ref YP_005182293.1 phosphoenolpyruvate-protein phosphotransferase [Salmonella enterica subsp. enterica serovar Typhimurium str. SL1344]	Phosphoenolpyruvate-protein phosphotransferase (EC 2.7.3.9) (Phosphotransferase system, enzyme I)	ptsI SL1344_2395	1	0	0.5
378701418	ref YP_005183376.1 aerobic glycerol-3-phosphate dehydrogenase [Salmonella enterica subsp. enterica serovar Typhimurium str. SL1344]	Glycerol-3-phosphate dehydrogenase (EC 1.1.5.3)	glpD SL1344_3493	1	0	0.48
378699994	ref YP_005181951.1 6-phosphogluconate dehydrogenase [Salmonella enterica subsp. enterica serovar Typhimurium str. SL1344]	6-phosphogluconate dehydrogenase, decarboxylating (EC 1.1.1.44)	gnd SL1344_2058	1.01005	0.01	0.56
378702205	ref YP_005184163.1 adenylosuccinate synthetase [Salmonella enterica subsp. enterica serovar Typhimurium str. SL1344]	Adenylosuccinate synthetase (AMPSase) (AdSS) (EC 6.3.4.4) (IMP--aspartate ligase)	purA SL1344_4299	1.01005	0.01	0.48
378699223	ref YP_005181180.1 translation initiation factor IF-3 [Salmonella enterica subsp. enterica serovar Typhimurium str. SL1344]			1.01005	0.01	0.52
378699084	ref YP_005181041.1 50S ribosomal protein L32 [Salmonella enterica subsp. enterica serovar Typhimurium str. SL1344]	50S ribosomal protein L32	rpl32 rpmF SL1344_1128	1.01005	0.01	0.47
378701572	ref YP_005183530.1 mannitol-specific enzyme II of phosphotransferase system [Salmonella enterica subsp. enterica serovar Typhimurium str. SL1344]	MtlA protein	mtlA SL1344_3650	1.01005	0.01	0.51
378701537	ref YP_005183495.1 cold shock protein [Salmonella enterica subsp. enterica serovar Typhimurium str. SL1344]	CspA protein	cspA SL1344_3615	1.0202	0.02	0.5
378701805	ref YP_005183763.1 porphobilinogen deaminase [Salmonella enterica subsp. enterica serovar Typhimurium str. SL1344]	Porphobilinogen deaminase (PBG) (EC 2.5.1.61) (Hydroxymethylbilane synthase) (Pre-uroporphyrinogen synthase)	hemC SL1344_3893	1.0202	0.02	0.52
378700715	ref YP_005182672.1 DNA-binding protein StpA [Salmonella enterica subsp. enterica serovar Typhimurium str. SL1344]	DNA-binding protein	stpA SL1344_2783	1.0202	0.02	0.51
378699656	ref YP_005181613.1 Ribose-phosphate pyrophosphokinase [Salmonella enterica subsp. enterica serovar Typhimurium str. SL1344]	Ribose-phosphate pyrophosphokinase (RPPK) (EC 2.7.6.1) (5-phospho-D-ribosyl alpha-1-diphosphate) (Phosphoribosyl diphosphate synthase) (Phosphoribosyl pyrophosphate synthase)	prs SL1344_1708	1.0202	0.02	0.53
378702427	ref YP_005184385.1 global response regulator [Salmonella enterica subsp. enterica serovar Typhimurium str. SL1344]	ArcA protein	arcA SL1344_4525	1.0202	0.02	0.55
378701333	ref YP_005183291.1 50S ribosomal protein L4 [Salmonella enterica subsp. enterica serovar Typhimurium str. SL1344]	50S ribosomal protein L4	rplD SL1344_3406	1.0202	0.02	0.62
378701328	ref YP_005183286.1 30S ribosomal protein S3 [Salmonella enterica subsp. enterica serovar Typhimurium str. SL1344]	30S ribosomal protein S3	rpsC SL1344_3401	1.0202	0.02	0.65
378701623	ref YP_005183581.1 hypothetical protein SL1344_3701 [Salmonella enterica subsp. enterica serovar Typhimurium str. SL1344]	YicC protein	yicC SL1344_3701	1.0202	0.02	0.51
378698682	ref YP_005180639.1 succinyl-CoA synthetase alpha chain [Salmonella enterica subsp. enterica serovar Typhimurium str. SL1344]	Succinyl-CoA ligase [ADP-forming] subunit alpha (EC 6.2.1.5)	sucD SL1344_0721	1.0202	0.02	0.63
378701748	ref YP_005183706.1 ATP synthase subunit beta [Salmonella enterica subsp. enterica serovar Typhimurium str. SL1344]	ATP synthase subunit beta (EC 3.6.3.14) (ATP synthase F1 sector subunit beta) (F-ATPase subunit beta)	atpD SL1344_3832	1.0202	0.02	0.64
378698448	ref YP_005180405.1 heat shock protein HtpG [Salmonella enterica subsp. enterica serovar Typhimurium str. SL1344]	Chaperone protein HtpG (Heat shock protein HtpG) (High temperature protein G)	htpG SL1344_0480	1.0202	0.02	0.59
378699691	ref YP_005181648.1 septum site determining protein [Salmonella enterica subsp. enterica serovar Typhimurium str. SL1344]	Site-determining protein	minD SL1344_1743	1.03045	0.03	0.63
378699325	ref YP_005181282.1 copper-zinc superoxide dismutase [Salmonella enterica subsp. enterica serovar Typhimurium str. SL1344]	Superoxide dismutase [Cu-Zn] (EC 1.15.1.1)	sodCb SL1344_1372	1.03045	0.03	0.59
378699660	ref YP_005181617.1 putative ATP/GTP-binding protein [Salmonella enterica subsp. enterica serovar Typhimurium str. SL1344]	Ribosome-binding ATPase YchF	ychF SL1344_1712	1.03045	0.03	0.47
378700280	ref YP_005182237.1 erythronate-4-phosphate dehydrogenase [Salmonella enterica subsp. enterica serovar Typhimurium str. SL1344]	Erythronate-4-phosphate dehydrogenase (EC 1.1.1.290)	pdxB SL1344_2339	1.03045	0.03	0.6
378701997	ref YP_005183955.1 50S ribosomal protein L1 [Salmonella enterica subsp. enterica serovar Typhimurium str. SL1344]	50S ribosomal protein L1	rplA SL1344_4089	1.03045	0.03	0.67
378698643	ref YP_005180600.1 phosphoglucomutase [Salmonella enterica subsp. enterica serovar Typhimurium str. SL1344]	Pgm protein	pgm SL1344_0680	1.03045	0.03	0.62
378701740	ref YP_005183698.1 phosphate-binding protein [Salmonella enterica subsp. enterica serovar Typhimurium str. SL1344]	Phosphate-binding protein PstS	pstS SL1344_3824	1.03045	0.03	0.5
378702000	ref YP_005183958.1 DNA-directed RNA polymerase, beta-subunit [Salmonella enterica subsp. enterica serovar Typhimurium str. SL1344]	DNA-directed RNA polymerase subunit beta (RNAP subunit beta) (EC 2.7.7.6) (RNA polymerase subunit beta) (Transcriptase subunit beta)	rpoB SL1344_4092	1.03045	0.03	0.66
378701571	ref YP_005183529.1 putative glutathione transferase [Salmonella enterica subsp. enterica serovar Typhimurium str. SL1344]	YibF protein	yibF SL1344_3649	1.03045	0.03	0.52
378699014	ref YP_005180971.1 trp repressor binding protein [Salmonella enterica subsp. enterica serovar Typhimurium str. SL1344]	NAD(P)H dehydrogenase (quinone) (EC 1.6.5.2) (NAD(P)H:quinone oxidoreductase)	wrbA SL1344_1058	1.04081	0.04	0.71
378698221	ref YP_005180178.1 prolyl-tRNA synthetase [Salmonella enterica subsp. enterica serovar Typhimurium str. SL1344]	Proline--tRNA ligase (EC 6.1.1.15) (Prolyl-tRNA synthetase)	proS SL1344_0243	1.04081	0.04	0.59
378701790	ref YP_005183748.1 lipopolysaccharide biosynthesis protein [Salmonella enterica subsp. enterica serovar Typhimurium str. SL1344]	WzzE protein	wzzE SL1344_3878	1.04081	0.04	0.5
378700301	ref YP_005182258.1 long-chain fatty acid transport protein [Salmonella enterica subsp. enterica serovar Typhimurium str. SL1344]	FadL protein	fadL SL1344_2360	1.04081	0.04	0.58
378698767	ref YP_005180724.1 DNA protection during starvation protein [Salmonella enterica subsp. enterica serovar Typhimurium str. SL1344]	DNA protection during starvation protein (EC 1.16.-.-)	dps SL1344_0806	1.05127	0.05	0.81
378699392	ref YP_005181349.1 putative oxidoreductase [Salmonella enterica subsp. enterica serovar Typhimurium str. SL1344]	YdfG protein	ydfG SL1344_1441	1.05127	0.05	0.55
378700412	ref YP_005182369.1 GMP synthase [Salmonella enterica subsp. enterica serovar Typhimurium str. SL1344]	GMP synthase [glutamine-hydrolyzing] (EC 6.3.5.2) (GMP synthetase) (Glutamine amidotransferase)	guaA SL1344_2471	1.05127	0.05	0.58
378701317	ref YP_005183275.1 30S ribosomal protein S5 [Salmonella enterica subsp. enterica serovar Typhimurium str. SL1344]	30S ribosomal protein S5	rpsE SL1344_3390	1.05127	0.05	0.63
378701619	ref YP_005183577.1 deoxyuridine 5'-triphosphate nucleotidohydrolase [Salmonella enterica subsp. enterica serovar Typhimurium str. SL1344]	Deoxyuridine 5'-triphosphate nucleotidohydrolase (dUTPase) (EC 3.6.1.23) (dUTP pyrophosphatase)	dut SL1344_3697	1.05127	0.05	0.6
378702065	ref YP_005184023.1 glucose-6-phosphate isomerase [Salmonella enterica subsp. enterica serovar Typhimurium str. SL1344]	Glucose-6-phosphate isomerase (GPI) (EC 5.3.1.9) (Phosphoglucose isomerase) (Phosphohexose isomerase)	pgi SL1344_4157	1.05127	0.05	0.72
378701749	ref YP_005183707.1 ATP synthase subunit gamma [Salmonella enterica subsp. enterica serovar Typhimurium str. SL1344]	ATP synthase gamma chain (ATP synthase F1 sector gamma subunit) (F-ATPase gamma subunit)	atpG SL1344_3833	1.05127	0.05	0.55
378698133	ref YP_005180090.1 dihydrolipoamide acetyltransferase component (E2) of pyruvate dehydrogenase [Salmonella enterica subsp. enterica serovar Typhimurium str. SL1344]	Acetyltransferase component of pyruvate dehydrogenase complex (EC 2.3.1.12)	aceF SL1344_0153	1.05127	0.05	0.7
378700793	ref YP_005182750.1 pathogenicity island 1 effector protein [Salmonella enterica subsp. enterica serovar Typhimurium str. SL1344]	Cell invasion protein sipA (Effector protein sipA)	sipA sspA SL1344_2861	1.06184	0.06	0.73
378698728	ref YP_005180685.1 urocanate hydratase [Salmonella enterica subsp. enterica serovar Typhimurium str. SL1344]	Urocanate hydratase (Urocanase) (EC 4.2.1.49) (Imidazolonepropionate hydrolase)	hutU SL1344_0767	1.06184	0.06	0.52
378699679	ref YP_005181636.1 D-amino acid dehydrogenase small subunit [Salmonella enterica subsp. enterica serovar Typhimurium str. SL1344]	D-amino acid dehydrogenase (EC 1.4.99.1)	dadA SL1344_1731	1.06184	0.06	0.68
378698203	ref YP_005180160.1 outer membrane protein [Salmonella enterica subsp. enterica serovar Typhimurium str. SL1344]	Outer membrane protein assembly factor BamA	yaeT bamA SL1344_0225	1.06184	0.06	0.57
378701324	ref YP_005183282.1 50S ribosomal protein L14 [Salmonella enterica subsp. enterica serovar Typhimurium str. SL1344]	50S ribosomal protein L14	rplN SL1344_3397	1.06184	0.06	0.72
378698895	ref YP_005180852.1 asparaginyl-tRNA synthetase [Salmonella enterica subsp. enterica serovar Typhimurium str. SL1344]	Asparagine--tRNA ligase (EC 6.1.1.22) (Asparaginyl-tRNA synthetase)	asnS asnCa SL1344_0937	1.06184	0.06	0.7
378701319	ref YP_005183277.1 50S ribosomal protein L6 [Salmonella enterica subsp. enterica serovar Typhimurium str. SL1344]	50S ribosomal protein L6	rplF SL1344_3392	1.06184	0.06	0.79
378700585	ref YP_005182542.1 50S ribosomal protein L19 [Salmonella enterica subsp. enterica serovar Typhimurium str. SL1344]	50S ribosomal protein L19	rpl19 rplS SL1344_2646	1.06184	0.06	0.71
378699793	ref YP_005181750.1 chemotaxis protein CheA [Salmonella enterica subsp. enterica serovar Typhimurium str. SL1344]	Histidine kinase (EC 2.7.13.3)	cheA SL1344_1856	1.06184	0.06	0.68
378701239	ref YP_005183197.1 N-acetylneuraminate lyase [Salmonella enterica subsp. enterica serovar Typhimurium str. SL1344]	N-acetylneuraminate lyase (NAL) (Neu5Ac lyase) (EC 4.1.3.3) (N-acetylneuraminate pyruvate-lyase) (N-acetylneuraminic acid aldolase) (Sialate lyase) (Sialic acid aldolase) (Sialic acid lyase)	nanA SL1344_3311	1.06184	0.06	0.58
378698437	ref YP_005180394.1 acriflavin resistance protein B [Salmonella enterica subsp. enterica serovar Typhimurium str. SL1344]	AcrB protein	acrB SL1344_0468	1.06184	0.06	0.5
378702172	ref YP_005184130.1 GroES protein [Salmonella enterica subsp. enterica serovar Typhimurium str. SL1344]	10 kDa chaperonin (GroES protein) (Protein Cpn10)	groES groS SL1344_4266	1.07251	0.07	0.85
378700741	ref YP_005182698.1 recombinase A [Salmonella enterica subsp. enterica serovar Typhimurium str. SL1344]	Protein RecA (Recombinase A)	recA SL1344_2809	1.07251	0.07	0.64
378698582	ref YP_005180539.1 cold shock-like protein cspE [Salmonella enterica subsp. enterica serovar Typhimurium str. SL1344]	CspE protein	cspE SL1344_0617	1.07251	0.07	0.7
378701331	ref YP_005183289.1 50S ribosomal protein L2 [Salmonella enterica subsp. enterica serovar Typhimurium str. SL1344]	50S ribosomal protein L2	rplB SL1344_3404	1.07251	0.07	0.81
378701995	ref YP_005183953.1 transcription antitermination protein [Salmonella enterica subsp. enterica serovar Typhimurium str. SL1344]	Transcription termination/antitermination protein NusG	nusG SL1344_4087	1.07251	0.07	0.53
378699781	ref YP_005181738.1 arginyl-tRNA synthetase [Salmonella enterica subsp. enterica serovar Typhimurium str. SL1344]	Arginine--tRNA ligase (EC 6.1.1.19) (Arginyl-tRNA synthetase) (ArgRS)	argS SL1344_1844	1.07251	0.07	0.58
378700007	ref YP_005181964.1 dTDP-4-dehydrorhamnose 3,5-epimerase [Salmonella enterica subsp. enterica serovar Typhimurium str. SL1344]	RfbC protein	rfbC SL1344_2071	1.07251	0.07	0.58
378699648	ref YP_005181605.1 2-dehydro-3-deoxyphosphooctonate aldolase [Salmonella enterica subsp. enterica serovar Typhimurium str. SL1344]	2-dehydro-3-deoxyphosphooctonate aldolase (EC 2.5.1.55) (3-deoxy-D-manno-octulosonic acid 8-phosphate synthase) (KDO-8-phosphate synthase) (Phospho-2-dehydro-3-deoxyoctonate aldolase)	kdsA SL1344_1700	1.08329	0.08	0.64
378699600	ref YP_005181557.1 hypothetical protein SL1344_1652 [Salmonella enterica subsp. enterica serovar Typhimurium str. SL1344]	YciO protein	yciO SL1344_1652	1.08329	0.08	0.53
378702235	ref YP_005184193.1 FkbP-type peptidyl-prolyl cis-trans isomerase [Salmonella enterica subsp. enterica serovar Typhimurium str. SL1344]	Peptidyl-prolyl cis-trans isomerase (EC 5.2.1.8)	fklB SL1344_4330	1.08329	0.08	0.6
378702229	ref YP_005184187.1 30s ribosomal protein S6 [Salmonella enterica subsp. enterica serovar Typhimurium str. SL1344]	30S ribosomal protein S6	rpsF SL1344_4324	1.08329	0.08	0.75
378698330	ref YP_005180287.1 secreted protein [Salmonella enterica subsp. enterica serovar Typhimurium str. SL1344]	YahO protein	yahO SL1344_0361	1.08329	0.08	0.65
378700377	ref YP_005182334.1 Transaldolase [Salmonella enterica subsp. enterica serovar Typhimurium str. SL1344]	Transaldolase (EC 2.2.1.2)	tal SL1344_2436	1.08329	0.08	0.82
378700004	ref YP_005181961.1 CDP-glucose 4,6-dehydratase [Salmonella enterica subsp. enterica serovar Typhimurium str. SL1344]	RfbG protein	rfbG SL1344_2068	1.08329	0.08	0.59
378701244	ref YP_005183202.1 30S ribosomal protein S9 [Salmonella enterica subsp. enterica serovar Typhimurium str. SL1344]	30S ribosomal protein S9	rpsI SL1344_3316	1.08329	0.08	0.66
378698799	ref YP_005180756.1 D-alanyl-D-alanine carboxypeptidase (penicillin-binding protein 6 precursor) [Salmonella enterica subsp. enterica serovar Typhimurium str. SL1344]	DacC protein	dacC SL1344_0839	1.08329	0.08	0.5
378699012	ref YP_005180969.1 glucose-1-phosphatase, secreted [Salmonella enterica subsp. enterica serovar Typhimurium str. SL1344]	Agp protein	agp SL1344_1056	1.09417	0.09	0.64
378701396	ref YP_005183354.1 two-component response regulator OmpR [Salmonella enterica subsp. enterica serovar Typhimurium str. SL1344]	OmpR protein	ompR SL1344_3469	1.09417	0.09	0.68
378699321	ref YP_005181278.1 N-ethylmaleimide reductase [Salmonella enterica subsp. enterica serovar Typhimurium str. SL1344]	NemA protein	nemA SL1344_1368	1.09417	0.09	0.6
378702232	ref YP_005184190.1 50s ribosomal subunit protein L9 [Salmonella enterica subsp. enterica serovar Typhimurium str. SL1344]	50S ribosomal protein L9	rplI SL1344_4327	1.09417	0.09	0.94
378701590	ref YP_005183548.1 glutaredoxin 3 [Salmonella enterica subsp. enterica serovar Typhimurium str. SL1344]	GrxC protein	grxC SL1344_3668	1.09417	0.09	0.63
378698438	ref YP_005180395.1 acriflavin resistance protein A [Salmonella enterica subsp. enterica serovar Typhimurium str. SL1344]	AcrA protein	acrA SL1344_0469	1.09417	0.09	0.74
378700288	ref YP_005182245.1 3-oxoacyl-ACP synthase [Salmonella enterica subsp. enterica serovar Typhimurium str. SL1344]	FabB protein	fabB SL1344_2347	1.10517	0.1	0.79
378699197	ref YP_005181154.1 hypothetical protein SL1344_1243 [Salmonella enterica subsp. enterica serovar Typhimurium str. SL1344]	Uncharacterized protein	SL1344_1243	1.10517	0.1	0.6
378698872	ref YP_005180829.1 phosphoserine aminotransferase [Salmonella enterica subsp. enterica serovar Typhimurium str. SL1344]	Phosphoserine aminotransferase (EC 2.6.1.52) (Phosphohydroxythreonine aminotransferase)	serC SL1344_0914	1.10517	0.1	0.69
378700079	ref YP_005182036.1 hypothetical protein SL1344_2143 [Salmonella enterica subsp. enterica serovar Typhimurium str. SL1344]	YehZ protein	yehZ SL1344_2143	1.10517	0.1	0.67
378700334	ref YP_005182291.1 cysteine synthase A [Salmonella enterica subsp. enterica serovar Typhimurium str. SL1344]	Cysteine synthase (EC 2.5.1.47)	cysK SL1344_2393	1.10517	0.1	0.99
378700796	ref YP_005182753.1 pathogenicity island 1 effector protein [Salmonella enterica subsp. enterica serovar Typhimurium str. SL1344]	SipB protein	sipB SL1344_2864	1.11628	0.11	0.68
378700593	ref YP_005182550.1 heat shock protein GrpE (heat shock protein b25.3) (hsp24) [Salmonella enterica subsp. enterica serovar Typhimurium str. SL1344]	Protein GrpE (HSP-70 cofactor)	grpE SL1344_2654	1.11628	0.11	0.69
378700563	ref YP_005182520.1 putative sigma(54) modulation protein [Salmonella enterica subsp. enterica serovar Typhimurium str. SL1344]	YfiA protein	yfiA SL1344_2624	1.11628	0.11	0.62
378701615	ref YP_005183573.1 50S ribosomal protein L33 [Salmonella enterica subsp. enterica serovar Typhimurium str. SL1344]	50S ribosomal protein L33	rpmG SL1344_3693	1.11628	0.11	0.67
378701136	ref YP_005183093.1 hypothetical protein SL1344_3205 [Salmonella enterica subsp. enterica serovar Typhimurium str. SL1344]	YqjG protein	yqjG SL1344_3205	1.11628	0.11	0.57
378701279	ref YP_005183237.1 biotin carboxyl carrier protein [Salmonella enterica subsp. enterica serovar Typhimurium str. SL1344]	AccB protein	accB SL1344_3352	1.11628	0.11	0.66
378700445	ref YP_005182402.1 hypothetical protein SL1344_2506 [Salmonella enterica subsp. enterica serovar Typhimurium str. SL1344]	HTH-type transcriptional regulator IscR	iscR yfhP SL1344_2506	1.1275	0.12	0.57
378700795	ref YP_005182752.1 pathogenicity island 1 effector protein [Salmonella enterica subsp. enterica serovar Typhimurium str. SL1344]	Cell invasion protein SipC (Effector protein SipC)	sipC sspC SL1344_2863	1.1275	0.12	0.66
378700559	ref YP_005182516.1 ClpB protein [Salmonella enterica subsp. enterica serovar Typhimurium str. SL1344]	Chaperone protein ClpB	clpB SL1344_2620	1.1275	0.12	0.99
378700395	ref YP_005182352.1 bacterioferritin comigratory protein [Salmonella enterica subsp. enterica serovar Typhimurium str. SL1344]	Bcp protein	bcp SL1344_2454	1.1275	0.12	0.62
378698986	ref YP_005180943.1 cell invasion protein [Salmonella enterica subsp. enterica serovar Typhimurium str. SL1344]	SopB protein	sopB SL1344_1030	1.1275	0.12	0.66
378700182	ref YP_005182139.1 DNA gyrase subunit A [Salmonella enterica subsp. enterica serovar Typhimurium str. SL1344]	DNA gyrase subunit A (EC 5.99.1.3)	gyrA SL1344_2241	1.1275	0.12	0.65
378700103	ref YP_005182060.1 D-galactose-binding periplasmic protein [Salmonella enterica subsp. enterica serovar Typhimurium str. SL1344]	MglB protein	mglB SL1344_2167	1.13883	0.13	0.9
378701847	ref YP_005183805.1 small (beta) subunit of the fatty acid-oxidizing multienzyme complex [Salmonella enterica subsp. enterica serovar Typhimurium str. SL1344]	3-ketoacyl-CoA thiolase (EC 2.3.1.16) (Acetyl-CoA acyltransferase) (Beta-ketothiolase) (Fatty acid oxidation complex subunit beta)	fadA SL1344_3935	1.13883	0.13	0.69
378699192	ref YP_005181149.1 Acetylornithine/succinyldiaminopimelate aminotransferase [Salmonella enterica subsp. enterica serovar Typhimurium str. SL1344]	Succinylornithine transaminase (EC 2.6.1.81) (Succinylornithine aminotransferase)	argDa argM astC SL1344_1238	1.13883	0.13	0.77
378698398	ref YP_005180355.1 hypothetical protein SL1344_0429 [Salmonella enterica subsp. enterica serovar Typhimurium str. SL1344]	UPF0234 protein YajQ	yajQ SL1344_0429	1.13883	0.13	0.66
378701171	ref YP_005183128.1 hypothetical protein SL1344_3242 [Salmonella enterica subsp. enterica serovar Typhimurium str. SL1344]	YhbO protein	yhbO SL1344_3242	1.13883	0.13	0.76
378701204	ref YP_005183162.1 50S ribosomal protein L21 [Salmonella enterica subsp. enterica serovar Typhimurium str. SL1344]	50S ribosomal protein L21	rplU SL1344_3276	1.13883	0.13	0.88
378701448	ref YP_005183406.1 glycerol-3-phosphate-binding periplasmic protein [Salmonella enterica subsp. enterica serovar Typhimurium str. SL1344]			1.15027	0.14	0.79
378699707	ref YP_005181664.1 phosphotransferase enzyme II, C component [Salmonella enterica subsp. enterica serovar Typhimurium str. SL1344]	Uncharacterized protein	SL1344_1760	1.15027	0.14	0.78
378702169	ref YP_005184127.1 aspartate ammonia-lyase [Salmonella enterica subsp. enterica serovar Typhimurium str. SL1344]	Aspartate ammonia-lyase (Aspartase) (EC 4.3.1.1)	aspA SL1344_4263	1.16183	0.15	0.97
378699333	ref YP_005181290.1 pyridoxamine 5'-phosphate oxidase [Salmonella enterica subsp. enterica serovar Typhimurium str. SL1344]	Pyridoxine/pyridoxamine 5'-phosphate oxidase (EC 1.4.3.5) (PNP/PMP oxidase) (Pyridoxal 5'-phosphate synthase)	pdxH SL1344_1380	1.16183	0.15	0.6
378698224	ref YP_005180181.1 putative lipoprotein [Salmonella enterica subsp. enterica serovar Typhimurium str. SL1344]	Lipoprotein	metQ SL1344_0246	1.16183	0.15	0.86
378699625	ref YP_005181582.1 periplasmic oligopeptide-binding protein precursor (OppA) [Salmonella enterica subsp. enterica serovar Typhimurium str. SL1344]	OppA protein	oppA SL1344_1677	1.16183	0.15	0.78
378701308	ref YP_005183266.1 50S ribosomal protein L17 [Salmonella enterica subsp. enterica serovar Typhimurium str. SL1344]	50S ribosomal protein L17	rplQ SL1344_3381	1.16183	0.15	0.95
378698601	ref YP_005180558.1 leucyl-tRNA synthetase [Salmonella enterica subsp. enterica serovar Typhimurium str. SL1344]	Leucine--tRNA ligase (EC 6.1.1.4) (Leucyl-tRNA synthetase)	leuS SL1344_0636	1.16183	0.15	0.85
378698144	ref YP_005180101.1 S-adenosylmethionine decarboxylase, proenzyme [Salmonella enterica subsp. enterica serovar Typhimurium str. SL1344]			1.16183	0.15	0.59
378700977	ref YP_005182934.1 phosphoglycerate kinase [Salmonella enterica subsp. enterica serovar Typhimurium str. SL1344]	Phosphoglycerate kinase (EC 2.7.2.3)	pgk SL1344_3045	1.16183	0.15	1
378698113	ref YP_005180070.1 cell division protein FtsZ [Salmonella enterica subsp. enterica serovar Typhimurium str. SL1344]	Cell division protein FtsZ	ftsZ SL1344_0133	1.16183	0.15	0.8
378699090	ref YP_005181047.1 3-oxoacyl-ACP synthase [Salmonella enterica subsp. enterica serovar Typhimurium str. SL1344]	3-oxoacyl-[acyl-carrier-protein] synthase 2 (EC 2.3.1.179)	fabF SL1344_1134	1.16183	0.15	0.77
378700797	ref YP_005182754.1 type III secretion-associated chaperone [Salmonella enterica subsp. enterica serovar Typhimurium str. SL1344]	Chaperone protein SicA (Salmonella invasin chaperone)	sicA SL1344_2865	1.17351	0.16	0.71
378699336	ref YP_005181293.1 glutathione S-transferase [Salmonella enterica subsp. enterica serovar Typhimurium str. SL1344]	Gst protein	gst SL1344_1383	1.17351	0.16	0.73
378702099	ref YP_005184057.1 single-strand DNA-binding protein [Salmonella enterica subsp. enterica serovar Typhimurium str. SL1344]	Single-stranded DNA-binding protein (SSB)	ssb SL1344_4192	1.17351	0.16	0.76
378700304	ref YP_005182261.1 outer membrane protease E [Salmonella enterica subsp. enterica serovar Typhimurium str. SL1344]	PgtE protein	pgtE SL1344_2363	1.17351	0.16	0.62
378699532	ref YP_005181489.1 hypothetical protein SL1344_1582 [Salmonella enterica subsp. enterica serovar Typhimurium str. SL1344]	YnaF protein	ynaF SL1344_1582	1.17351	0.16	0.84
378701597	ref YP_005183555.1 2-amino-3-ketobutyrate coenzyme A ligase [Salmonella enterica subsp. enterica serovar Typhimurium str. SL1344]	2-amino-3-ketobutyrate coenzyme A ligase (AKB ligase) (EC 2.3.1.29) (Glycine acetyltransferase)	kbl SL1344_3675	1.17351	0.16	0.56
378700794	ref YP_005182751.1 pathogenicity island 1 effector protein [Salmonella enterica subsp. enterica serovar Typhimurium str. SL1344]	SipD protein	sipD SL1344_2862	1.1853	0.17	0.66
378698366	ref YP_005180323.1 peroxidase [Salmonella enterica subsp. enterica serovar Typhimurium str. SL1344]	TsaA protein	tsaA SL1344_0397	1.1853	0.17	0.97
378699860	ref YP_005181817.1 outer membrane protein S1 [Salmonella enterica subsp. enterica serovar Typhimurium str. SL1344]	OmpS protein	ompS SL1344_1923	1.1853	0.17	0.61
378701315	ref YP_005183273.1 50S ribosomal protein L15 [Salmonella enterica subsp. enterica serovar Typhimurium str. SL1344]	50S ribosomal protein L15	rplO SL1344_3388	1.19722	0.18	0.96
378698073	ref YP_005180030.1 survival protein SurA [Salmonella enterica subsp. enterica serovar Typhimurium str. SL1344]	Chaperone SurA (Peptidyl-prolyl cis-trans isomerase SurA) (Rotamase SurA)	surA SL1344_0093	1.19722	0.18	0.78
378702201	ref YP_005184159.1 host factor-I protein(HF-I) [Salmonella enterica subsp. enterica serovar Typhimurium str. SL1344]	RNA-binding protein Hfq	hfq SL1344_4295	1.19722	0.18	0.67
378698186	ref YP_005180143.1 MTA/SAH nucleosidase [Salmonella enterica subsp. enterica serovar Typhimurium str. SL1344]	5'-methylthioadenosine/S-adenosylhomocysteine nucleosidase (MTA/SAH nucleosidase) (MTAN) (EC 3.2.2.9) (5'-methylthioadenosine nucleosidase) (S-adenosylhomocysteine nucleosidase)	mtn mtnN SL1344_0208	1.19722	0.18	0.69
378701335	ref YP_005183293.1 30S ribosomal protein S10 [Salmonella enterica subsp. enterica serovar Typhimurium str. SL1344]	30S ribosomal protein S10	rpsJ SL1344_3408	1.20925	0.19	0.99
378702242	ref YP_005184200.1 cysQ protein [Salmonella enterica subsp. enterica serovar Typhimurium str. SL1344]	CysQ protein	cysQ SL1344_4337	1.20925	0.19	0.66
378701936	ref YP_005183894.1 putative aldolase [Salmonella enterica subsp. enterica serovar Typhimurium str. SL1344]	YneB protein	yneB SL1344_4027	1.20925	0.19	0.86
378698629	ref YP_005180586.1 glucosamine-6-phosphate deaminase [Salmonella enterica subsp. enterica serovar Typhimurium str. SL1344]	Glucosamine-6-phosphate deaminase (EC 3.5.99.6) (GlcN6P deaminase) (Glucosamine-6-phosphate isomerase)	nagB SL1344_0666	1.20925	0.19	0.93
378699264	ref YP_005181221.1 major outer membrane lipoprotein [Salmonella enterica subsp. enterica serovar Typhimurium str. SL1344]	Lpp protein	lpp SL1344_1311	1.20925	0.19	0.91
378702353	ref YP_005184311.1 putative aldehyde dehydrogenase [Salmonella enterica subsp. enterica serovar Typhimurium str. SL1344]	Uncharacterized protein	SL1344_4450	1.20925	0.19	0.99
378699096	ref YP_005181053.1 PTS system glucose-specific transporter subunit IIBC [Salmonella enterica subsp. enterica serovar Typhimurium str. SL1344]	PtsG protein	ptsG SL1344_1140	1.20925	0.19	0.73
378701914	ref YP_005183872.1 manganese superoxide dismutase [Salmonella enterica subsp. enterica serovar Typhimurium str. SL1344]	Superoxide dismutase (EC 1.15.1.1)	sodA SL1344_4004	1.2214	0.2	0.95
378700393	ref YP_005182350.1 Dihydrodipicolinate synthase [Salmonella enterica subsp. enterica serovar Typhimurium str. SL1344]	4-hydroxy-tetrahydrodipicolinate synthase (HTPA synthase) (EC 4.3.3.7)	dapA SL1344_2452	1.2214	0.2	0.85
378698974	ref YP_005180931.1 hypothetical protein SL1344_1018 [Salmonella enterica subsp. enterica serovar Typhimurium str. SL1344]	Uncharacterized protein	SL1344_1018	1.2214	0.2	0.73
378698428	ref YP_005180385.1 hypothetical protein SL1344_0459 [Salmonella enterica subsp. enterica serovar Typhimurium str. SL1344]	YbaY protein	ybaY SL1344_0459	1.2214	0.2	0.99
378698755	ref YP_005180712.1 HlyD family secretion protein [Salmonella enterica subsp. enterica serovar Typhimurium str. SL1344]	UPF0194 membrane protein YbhG	ybhG SL1344_0794	1.23368	0.21	0.83
378700423	ref YP_005182380.1 histidyl-tRNA synthetase [Salmonella enterica subsp. enterica serovar Typhimurium str. SL1344]	Histidine--tRNA ligase (EC 6.1.1.21) (Histidyl-tRNA synthetase)	hisS SL1344_2484	1.23368	0.21	0.82
378701329	ref YP_005183287.1 50s ribosomal protein l22 [Salmonella enterica subsp. enterica serovar Typhimurium str. SL1344]	50S ribosomal protein L22	rplV SL1344_3402	1.23368	0.21	0.99
378701320	ref YP_005183278.1 30S ribosomal protein S8 [Salmonella enterica subsp. enterica serovar Typhimurium str. SL1344]	30S ribosomal protein S8	rpsH SL1344_3393	1.23368	0.21	0.74
378701589	ref YP_005183547.1 protein-export protein SecB [Salmonella enterica subsp. enterica serovar Typhimurium str. SL1344]	Protein-export protein SecB	secB SL1344_3667	1.23368	0.21	0.71
378698204	ref YP_005180161.1 outer membrane protein OmpH [Salmonella enterica subsp. enterica serovar Typhimurium str. SL1344]	Chaperone protein skp	hlpA SL1344_0226	1.24608	0.22	0.7
378699043	ref YP_005181000.1 Glucans biosynthesis protein G [Salmonella enterica subsp. enterica serovar Typhimurium str. SL1344]	Glucans biosynthesis protein G	mdoG opgG SL1344_1087	1.2586	0.23	0.85
378700402	ref YP_005182359.1 uracil phosphoribosyltransferase [Salmonella enterica subsp. enterica serovar Typhimurium str. SL1344]	Uracil phosphoribosyltransferase (EC 2.4.2.9) (UMP pyrophosphorylase) (UPRTase)	upp SL1344_2461	1.2586	0.23	0.67
378699631	ref YP_005181588.1 glucose-1-phosphate uridylyltransferase [Salmonella enterica subsp. enterica serovar Typhimurium str. SL1344]	UTP--glucose-1-phosphate uridylyltransferase (EC 2.7.7.9) (UDP-glucose pyrophosphorylase)	galU SL1344_1683	1.2586	0.23	0.94
378699194	ref YP_005181151.1 succinylglutamic semialdehyde dehydrogenase [Salmonella enterica subsp. enterica serovar Typhimurium str. SL1344]	N-succinylglutamate 5-semialdehyde dehydrogenase (EC 1.2.1.71) (Succinylglutamic semialdehyde dehydrogenase)	astD SL1344_1240	1.2586	0.23	0.69
378700193	ref YP_005182150.1 glycerol-3-phosphate transporter [Salmonella enterica subsp. enterica serovar Typhimurium str. SL1344]	GlpT protein	glpT SL1344_2252	1.2586	0.23	0.64
378699058	ref YP_005181015.1 glutaredoxin [Salmonella enterica subsp. enterica serovar Typhimurium str. SL1344]	GrxB protein	grxB SL1344_1102	1.27125	0.24	0.87
378702177	ref YP_005184135.1 elongation factor P [Salmonella enterica subsp. enterica serovar Typhimurium str. SL1344]	Elongation factor P (EF-P)	efp SL1344_4271	1.27125	0.24	0.73
378699787	ref YP_005181744.1 chemotaxis protein CheZ [Salmonella enterica subsp. enterica serovar Typhimurium str. SL1344]	Protein phosphatase CheZ (EC 3.1.3.-) (Chemotaxis protein CheZ)	cheZ SL1344_1850	1.27125	0.24	0.7
378701120	ref YP_005183077.1 methyl-accepting chemotaxis protein II [Salmonella enterica subsp. enterica serovar Typhimurium str. SL1344]	Uncharacterized protein	SL1344_3189	1.27125	0.24	0.94
378697990	ref YP_005179947.1 transaldolase B [Salmonella enterica subsp. enterica serovar Typhimurium str. SL1344]	Transaldolase (EC 2.2.1.2)	talB tal SL1344_0007	1.29693	0.26	1
378701334	ref YP_005183292.1 50S ribosomal protein L3 [Salmonella enterica subsp. enterica serovar Typhimurium str. SL1344]	50S ribosomal protein L3	rplC SL1344_3407	1.29693	0.26	0.99
378698027	ref YP_005179984.1 30S ribosomal protein S20 [Salmonella enterica subsp. enterica serovar Typhimurium str. SL1344]	30S ribosomal protein S20	rpsT SL1344_0044	1.29693	0.26	0.86
378700224	ref YP_005182181.1 putative receptor/regulator protein [Salmonella enterica subsp. enterica serovar Typhimurium str. SL1344]	Uncharacterized protein	SL1344_2283	1.30996	0.27	0.68
378698642	ref YP_005180599.1 seqA protein [Salmonella enterica subsp. enterica serovar Typhimurium str. SL1344]	Negative modulator of initiation of replication	seqA SL1344_0679	1.30996	0.27	0.7
378701360	ref YP_005183318.1 cyclic AMP receptor protein,catabolite gene activator [Salmonella enterica subsp. enterica serovar Typhimurium str. SL1344]	Crp protein	crp SL1344_3433	1.32313	0.28	0.96
378701337	ref YP_005183295.1 bacterioferritin [Salmonella enterica subsp. enterica serovar Typhimurium str. SL1344]	Ferroxidase (EC 1.16.3.1)	bfr SL1344_3410	1.32313	0.28	0.75
378698449	ref YP_005180406.1 adenylate kinase [Salmonella enterica subsp. enterica serovar Typhimurium str. SL1344]	Adenylate kinase (AK) (EC 2.7.4.3) (ATP-AMP transphosphorylase) (ATP:AMP phosphotransferase) (Adenylate monophosphate kinase)	adk SL1344_0481	1.32313	0.28	0.79
378698190	ref YP_005180147.1 hypothetical protein SL1344_0212 [Salmonella enterica subsp. enterica serovar Typhimurium str. SL1344]	UPF0325 protein YaeH	yaeH SL1344_0212	1.33643	0.29	1
378699579	ref YP_005181536.1 enoyl-ACP reductase [Salmonella enterica subsp. enterica serovar Typhimurium str. SL1344]	Enoyl-[acyl-carrier-protein] reductase [NADH] (EC 1.3.1.9)	fabI SL1344_1631	1.33643	0.29	0.88
378701199	ref YP_005183157.1 transcription elongation factor [Salmonella enterica subsp. enterica serovar Typhimurium str. SL1344]	Transcription elongation factor GreA (Transcript cleavage factor GreA)	greA SL1344_3271	1.34986	0.3	0.87
378701169	ref YP_005183126.1 lipoprotein [Salmonella enterica subsp. enterica serovar Typhimurium str. SL1344]	YraP protein	yraP SL1344_3240	1.34986	0.3	0.75
378699098	ref YP_005181055.1 putative protein kinase C inhibitor [Salmonella enterica subsp. enterica serovar Typhimurium str. SL1344]	YcfF protein	ycfF SL1344_1142	1.34986	0.3	0.81
378699088	ref YP_005181045.1 3-oxoacyl-ACP reductase [Salmonella enterica subsp. enterica serovar Typhimurium str. SL1344]	FabG protein	fabG SL1344_1132	1.34986	0.3	0.72
378702173	ref YP_005184131.1 GroEL protein [Salmonella enterica subsp. enterica serovar Typhimurium str. SL1344]	60 kDa chaperonin (GroEL protein) (Protein Cpn60)	groEL groL SL1344_4267	1.36343	0.31	1
378699757	ref YP_005181714.1 KHG/KDPG aldolase [Salmonella enterica subsp. enterica serovar Typhimurium str. SL1344]	Eda protein	eda SL1344_1818	1.36343	0.31	0.78
378698194	ref YP_005180151.1 methionine aminopeptidase [Salmonella enterica subsp. enterica serovar Typhimurium str. SL1344]	Methionine aminopeptidase (MAP) (MetAP) (EC 3.4.11.18) (Peptidase M)	map SL1344_0216	1.36343	0.31	0.69
378702179	ref YP_005184137.1 entericidin B [Salmonella enterica subsp. enterica serovar Typhimurium str. SL1344]	EcnB protein	ecnB SL1344_4273	1.37713	0.32	0.97
378698198	ref YP_005180155.1 Ribosome recycling factor [Salmonella enterica subsp. enterica serovar Typhimurium str. SL1344]	Ribosome-recycling factor (RRF) (Ribosome-releasing factor)	frr SL1344_0220	1.37713	0.32	1
378702252	ref YP_005184210.1 inorganic pyrophosphatase [Salmonella enterica subsp. enterica serovar Typhimurium str. SL1344]	Inorganic pyrophosphatase (EC 3.6.1.1) (Pyrophosphate phospho-hydrolase)	ppa SL1344_4347	1.39097	0.33	0.84
378702077	ref YP_005184035.1 chorismate lyase [Salmonella enterica subsp. enterica serovar Typhimurium str. SL1344]			1.39097	0.33	0.61
378702392	ref YP_005184350.1 Putative periplasmic protein [Salmonella enterica subsp. enterica serovar Typhimurium str. SL1344]	OsmY protein	osmY SL1344_4489	1.39097	0.33	1
378700734	ref YP_005182691.1 S-ribosylhomocysteinase [Salmonella enterica subsp. enterica serovar Typhimurium str. SL1344]	S-ribosylhomocysteine lyase (EC 4.4.1.21) (AI-2 synthesis protein) (Autoinducer-2 production protein LuxS)	luxS SL1344_2802	1.40495	0.34	0.68
378699643	ref YP_005181600.1 nitrate/nitrite response regulator protein NarL [Salmonella enterica subsp. enterica serovar Typhimurium str. SL1344]	NarL protein	narL SL1344_1695	1.40495	0.34	0.57
378700337	ref YP_005182294.1 pts system, glucose-specific IIA component [Salmonella enterica subsp. enterica serovar Typhimurium str. SL1344]	Crr protein	crr SL1344_2396	1.40495	0.34	1
378700456	ref YP_005182413.1 serine hydroxymethyltransferase [Salmonella enterica subsp. enterica serovar Typhimurium str. SL1344]	Serine hydroxymethyltransferase (SHMT) (Serine methylase) (EC 2.1.2.1)	glyA SL1344_2517	1.41907	0.35	0.98
378698561	ref YP_005180518.1 alkyl hydroperoxide reductase c22 protein [Salmonella enterica subsp. enterica serovar Typhimurium str. SL1344]	AhpC protein	ahpC SL1344_0596	1.41907	0.35	1
378700237	ref YP_005182194.1 NADH dehydrogenase I subunit B [Salmonella enterica subsp. enterica serovar Typhimurium str. SL1344]	NADH-quinone oxidoreductase subunit B (EC 1.6.99.5) (NADH dehydrogenase I subunit B) (NDH-1 subunit B)	nuoB SL1344_2296	1.41907	0.35	0.7
378698854	ref YP_005180811.1 thioredoxin reductase [Salmonella enterica subsp. enterica serovar Typhimurium str. SL1344]	Thioredoxin reductase (EC 1.8.1.9)	trxB SL1344_0896	1.41907	0.35	0.96
378701767	ref YP_005183725.1 D-ribose-binding periplasmic protein [Salmonella enterica subsp. enterica serovar Typhimurium str. SL1344]	RbsB protein	rbsB SL1344_3851	1.41907	0.35	1
378701342	ref YP_005183300.1 30S ribosomal protein S12 [Salmonella enterica subsp. enterica serovar Typhimurium str. SL1344]	30S ribosomal protein S12	rpsL SL1344_3415	1.43333	0.36	0.84
378698941	ref YP_005180898.1 bacteriophage encoded superoxide dismutase [cu-zn] 1 [Salmonella enterica subsp. enterica serovar Typhimurium str. SL1344]	Superoxide dismutase [Cu-Zn] (EC 1.15.1.1)	sodCa SL1344_0983	1.43333	0.36	0.71
378700483	ref YP_005182440.1 GTP-binding protein LepA [Salmonella enterica subsp. enterica serovar Typhimurium str. SL1344]	Elongation factor 4 (EF-4) (EC 3.6.5.n1) (Ribosomal back-translocase LepA)	lepA SL1344_2545	1.43333	0.36	0.82
378700718	ref YP_005182675.1 hypothetical protein SL1344_2786 [Salmonella enterica subsp. enterica serovar Typhimurium str. SL1344]	YgaM protein	ygaM SL1344_2786	1.44773	0.37	0.88
378698692	ref YP_005180649.1 peptidoglycan-associated lipoprotein [Salmonella enterica subsp. enterica serovar Typhimurium str. SL1344]	Pal protein	pal SL1344_0731	1.44773	0.37	0.9
378698729	ref YP_005180686.1 histidine ammonia-lyase [Salmonella enterica subsp. enterica serovar Typhimurium str. SL1344]	Histidine ammonia-lyase (Histidase) (EC 4.3.1.3)	hutH SL1344_0768	1.46228	0.38	0.97
378700427	ref YP_005182384.1 nucleoside diphosphate kinase [Salmonella enterica subsp. enterica serovar Typhimurium str. SL1344]	Nucleoside diphosphate kinase (NDK) (NDP kinase) (EC 2.7.4.6) (Nucleoside-2-P kinase)	ndk SL1344_2488	1.46228	0.38	0.98
378701996	ref YP_005183954.1 50S ribosomal protein L11 [Salmonella enterica subsp. enterica serovar Typhimurium str. SL1344]	50S ribosomal protein L11	rplK SL1344_4088	1.46228	0.38	1
378701193	ref YP_005183151.1 PGM/PMM family protein [Salmonella enterica subsp. enterica serovar Typhimurium str. SL1344]	Phosphoglucosamine mutase (EC 5.4.2.10)	glmM SL1344_3265	1.46228	0.38	0.84
378700085	ref YP_005182042.1 putative oxidoreductase [Salmonella enterica subsp. enterica serovar Typhimurium str. SL1344]	YohF protein	yohF SL1344_2149	1.46228	0.38	0.88
378700349	ref YP_005182306.1 putative oxidoreductase [Salmonella enterica subsp. enterica serovar Typhimurium str. SL1344]	UcpA protein	ucpA SL1344_2408	1.46228	0.38	0.96
378698183	ref YP_005180140.1 hypothetical protein SL1344_0205 [Salmonella enterica subsp. enterica serovar Typhimurium str. SL1344]	Iron-sulfur cluster insertion protein ErpA	erpA yadR SL1344_0205	1.46228	0.38	0.86
378702017	ref YP_005183975.1 histone like DNA-binding protein HU-alpha (NS2) (HU-2) [Salmonella enterica subsp. enterica serovar Typhimurium str. SL1344]	HupA protein	hupA SL1344_4109	1.46228	0.38	1
378700971	ref YP_005182928.1 ribose-5-phosphate isomerase A [Salmonella enterica subsp. enterica serovar Typhimurium str. SL1344]	Ribose-5-phosphate isomerase A (EC 5.3.1.6) (Phosphoriboisomerase A)	rpiA SL1344_3039	1.46228	0.38	1
378699685	ref YP_005181642.1 hypothetical protein SL1344_1737 [Salmonella enterica subsp. enterica serovar Typhimurium str. SL1344]	Uncharacterized protein	SL1344_1737	1.47698	0.39	0.96
378699199	ref YP_005181156.1 NH3-dependent NAD synthetase [Salmonella enterica subsp. enterica serovar Typhimurium str. SL1344]	NH(3)-dependent NAD(+) synthetase (EC 6.3.1.5)	nadE SL1344_1245	1.47698	0.39	0.86
378701845	ref YP_005183803.1 flavin reductase [Salmonella enterica subsp. enterica serovar Typhimurium str. SL1344]	Fre protein	fre SL1344_3933	1.49182	0.4	0.74
378699330	ref YP_005181287.1 outer membrane lipoprotein SlyB [Salmonella enterica subsp. enterica serovar Typhimurium str. SL1344]	SlyB protein	slyB SL1344_1377	1.49182	0.4	1
378701998	ref YP_005183956.1 50S ribosomal protein L10 [Salmonella enterica subsp. enterica serovar Typhimurium str. SL1344]	50S ribosomal protein L10	rplJ SL1344_4090	1.49182	0.4	1
378698370	ref YP_005180327.1 hypothetical protein SL1344_0401 [Salmonella enterica subsp. enterica serovar Typhimurium str. SL1344]	YajC protein	yajC SL1344_0401	1.49182	0.4	0.67
378699200	ref YP_005181157.1 osmotically inducible lipoprotein E [Salmonella enterica subsp. enterica serovar Typhimurium str. SL1344]	OsmE protein	osmE SL1344_1246	1.49182	0.4	1
378702083	ref YP_005184041.1 hypothetical protein SL1344_4176 [Salmonella enterica subsp. enterica serovar Typhimurium str. SL1344]	YjbJ protein	yjbJ SL1344_4176	1.50682	0.41	1
378700265	ref YP_005182222.1 lysine-arginine-ornithine-binding periplasmic protein [Salmonella enterica subsp. enterica serovar Typhimurium str. SL1344]	ArgT protein	argT SL1344_2324	1.52196	0.42	0.86
378701968	ref YP_005183926.1 putative transaldolase [Salmonella enterica subsp. enterica serovar Typhimurium str. SL1344]	Fructose-6-phosphate aldolase (EC 4.1.2.-)	talC fsa SL1344_4059	1.52196	0.42	0.74
378699791	ref YP_005181748.1 methyl-accepting chemotaxis protein II [Salmonella enterica subsp. enterica serovar Typhimurium str. SL1344]	CheM protein	cheM SL1344_1854	1.52196	0.42	0.94
378701259	ref YP_005183217.1 malate dehydrogenase [Salmonella enterica subsp. enterica serovar Typhimurium str. SL1344]	Malate dehydrogenase (EC 1.1.1.37)	mdh SL1344_3331	1.53726	0.43	1
378699257	ref YP_005181214.1 hypothetical protein SL1344_1304 [Salmonella enterica subsp. enterica serovar Typhimurium str. SL1344]	SufB protein	sufB SL1344_1304	1.55271	0.44	0.64
378699230	ref YP_005181187.1 putative glutathione peroxidase/vitamin B12 transport periplasmic protein BtuE [Salmonella enterica subsp. enterica serovar Typhimurium str. SL1344]	Glutathione peroxidase	btuE SL1344_1275	1.55271	0.44	0.68
378699056	ref YP_005181013.1 Dihydroorotase [Salmonella enterica subsp. enterica serovar Typhimurium str. SL1344]	Dihydroorotase (DHOase) (EC 3.5.2.3)	pyrC SL1344_1100	1.56831	0.45	0.86
378701692	ref YP_005183650.1 heat shock protein A [Salmonella enterica subsp. enterica serovar Typhimurium str. SL1344]	Small heat shock protein IbpA (16 kDa heat shock protein A)	hslT ibpA SL1344_3776	1.56831	0.45	0.85
378698350	ref YP_005180307.1 pyrroline-5-carboxylate reductase [Salmonella enterica subsp. enterica serovar Typhimurium str. SL1344]	Pyrroline-5-carboxylate reductase (P5C reductase) (P5CR) (EC 1.5.1.2) (PCA reductase)	proC SL1344_0381	1.56831	0.45	0.96
378701247	ref YP_005183205.1 hypothetical protein SL1344_3319 [Salmonella enterica subsp. enterica serovar Typhimurium str. SL1344]	YhcB protein	yhcB SL1344_3319	1.56831	0.45	0.78
378701543	ref YP_005183501.1 glycine-tRNA synthetase, alpha subunit [Salmonella enterica subsp. enterica serovar Typhimurium str. SL1344]	Glycine--tRNA ligase alpha subunit (EC 6.1.1.14) (Glycyl-tRNA synthetase alpha subunit)	glyQ SL1344_3621	1.58407	0.46	0.8
378701787	ref YP_005183745.1 thioredoxin [Salmonella enterica subsp. enterica serovar Typhimurium str. SL1344]	Thioredoxin	trxA SL1344_3875	1.58407	0.46	1
378698181	ref YP_005180138.1 glutamate-1-semialdehyde 2,1-aminomutase [Salmonella enterica subsp. enterica serovar Typhimurium str. SL1344]	Glutamate-1-semialdehyde 2,1-aminomutase (GSA) (EC 5.4.3.8) (Glutamate-1-semialdehyde aminotransferase) (GSA-AT)	hemL SL1344_0203	1.58407	0.46	0.93
378700391	ref YP_005182348.1 phosphoribosylaminoimidazole succinocarboxamide synthase [Salmonella enterica subsp. enterica serovar Typhimurium str. SL1344]	Phosphoribosylaminoimidazole-succinocarboxamide synthase (EC 6.3.2.6) (SAICAR synthetase)	purC SL1344_2450	1.59999	0.47	0.68
378701316	ref YP_005183274.1 50S ribosomal protein L30 [Salmonella enterica subsp. enterica serovar Typhimurium str. SL1344]	50S ribosomal protein L30	rpmD SL1344_3389	1.61607	0.48	0.8
378701520	ref YP_005183478.1 dipeptide transport protein [Salmonella enterica subsp. enterica serovar Typhimurium str. SL1344]	DppA protein	dppA SL1344_3596	1.64872	0.5	0.8
378698414	ref YP_005180371.1 DNA-binding protein HU-beta [Salmonella enterica subsp. enterica serovar Typhimurium str. SL1344]	HupB protein	hupB SL1344_0445	1.66529	0.51	0.96
378698064	ref YP_005180021.1 secreted protein [Salmonella enterica subsp. enterica serovar Typhimurium str. SL1344]	Uncharacterized protein	SL1344_0083	1.68203	0.52	0.89
378700300	ref YP_005182257.1 hypothetical protein SL1344_2359 [Salmonella enterica subsp. enterica serovar Typhimurium str. SL1344]	YfcZ protein	yfcZ SL1344_2359	1.68203	0.52	0.96
378700424	ref YP_005182381.1 4-hydroxy-3-methylbut-2-en-1-yl diphosphate synthase [Salmonella enterica subsp. enterica serovar Typhimurium str. SL1344]	4-hydroxy-3-methylbut-2-en-1-yl diphosphate synthase (flavodoxin) (EC 1.17.7.3) (1-hydroxy-2-methyl-2-(E)-butenyl 4-diphosphate synthase)	gcpE ispG SL1344_2485	1.69893	0.53	0.94
378700962	ref YP_005182919.1 Glycine cleavage system H protein [Salmonella enterica subsp. enterica serovar Typhimurium str. SL1344]	Glycine cleavage system H protein	gcvH SL1344_3030	1.69893	0.53	0.98
378701857	ref YP_005183815.1 thiol:disulfide interchange protein [Salmonella enterica subsp. enterica serovar Typhimurium str. SL1344]	Thiol:disulfide interchange protein	dsbA SL1344_3945	1.73325	0.55	1
378700711	ref YP_005182668.1 hypothetical protein SL1344_2779 [Salmonella enterica subsp. enterica serovar Typhimurium str. SL1344]	YgaU protein	ygaU SL1344_2779	1.73325	0.55	1
378700589	ref YP_005182546.1 signal recognition particle protein [Salmonella enterica subsp. enterica serovar Typhimurium str. SL1344]			1.73325	0.55	0.7
378701921	ref YP_005183879.1 6-phosphofructokinase [Salmonella enterica subsp. enterica serovar Typhimurium str. SL1344]	ATP-dependent 6-phosphofructokinase (ATP-PFK) (Phosphofructokinase) (EC 2.7.1.11) (Phosphohexokinase)	pfkA SL1344_4011	1.73325	0.55	0.92
378698196	ref YP_005180153.1 elongation factor Ts [Salmonella enterica subsp. enterica serovar Typhimurium str. SL1344]	Elongation factor Ts (EF-Ts)	tsf SL1344_0218	1.76827	0.57	1
378699115	ref YP_005181072.1 spermidine/putrescine-binding periplasmic protein [Salmonella enterica subsp. enterica serovar Typhimurium str. SL1344]	Putrescine-binding periplasmic protein	potD SL1344_1159	1.82212	0.6	0.91
378699560	ref YP_005181517.1 thiol peroxidase [Salmonella enterica subsp. enterica serovar Typhimurium str. SL1344]	Probable thiol peroxidase (EC 1.11.1.-)	tpx SL1344_1612	1.84043	0.61	1
378700245	ref YP_005182202.1 hypothetical protein SL1344_2304 [Salmonella enterica subsp. enterica serovar Typhimurium str. SL1344]	UPF0304 protein YfbU	yfbU SL1344_2304	1.85893	0.62	0.9
378699630	ref YP_005181587.1 DNA-binding protein (histone-like protein Hlp-II) [Salmonella enterica subsp. enterica serovar Typhimurium str. SL1344]	DNA-binding protein	hns SL1344_1682	1.89648	0.64	1
378699086	ref YP_005181043.1 3-oxoacyl-ACP synthase [Salmonella enterica subsp. enterica serovar Typhimurium str. SL1344]	3-oxoacyl-[acyl-carrier-protein] synthase 3 (EC 2.3.1.180) (3-oxoacyl-[acyl-carrier-protein] synthase III) (Beta-ketoacyl-ACP synthase III)	fabH SL1344_1130	1.93479	0.66	0.98
378702294	ref YP_005184252.1 hypothetical protein SL1344_4389 [Salmonella enterica subsp. enterica serovar Typhimurium str. SL1344]	YjgF protein	yjgF SL1344_4389	1.99372	0.69	1
378699078	ref YP_005181035.1 ribonuclease E [Salmonella enterica subsp. enterica serovar Typhimurium str. SL1344]	Ribonuclease E (RNase E) (EC 3.1.26.12)	rne SL1344_1122	1.99372	0.69	0.99
378700413	ref YP_005182370.1 inosine-5'-monophosphate dehydrogenase [Salmonella enterica subsp. enterica serovar Typhimurium str. SL1344]	Inosine-5'-monophosphate dehydrogenase (IMP dehydrogenase) (IMPD) (IMPDH) (EC 1.1.1.205)	guaB SL1344_2472	2.05443	0.72	0.96
378698116	ref YP_005180073.1 preprotein translocase subunit SecA [Salmonella enterica subsp. enterica serovar Typhimurium str. SL1344]	Protein translocase subunit SecA	secA SL1344_0136	2.09594	0.74	0.96
378701752	ref YP_005183710.1 ATP synthase subunit B [Salmonella enterica subsp. enterica serovar Typhimurium str. SL1344]	ATP synthase subunit b (ATP synthase F(0) sector subunit b) (ATPase subunit I) (F-type ATPase subunit b)	atpF SL1344_3836	2.2034	0.79	0.89
378701442	ref YP_005183400.1 gamma-glutamyltranspeptidase [Salmonella enterica subsp. enterica serovar Typhimurium str. SL1344]		ggt SL1344_3517	2.24791	0.81	0.92
378698865	ref YP_005180822.1 pyruvate formate-lyase 1 activating enzyme [Salmonella enterica subsp. enterica serovar Typhimurium str. SL1344]	PflA protein	pflA SL1344_0907	2.2705	0.82	0.99
378701413	ref YP_005183371.1 hypothetical protein SL1344_3486 [Salmonella enterica subsp. enterica serovar Typhimurium str. SL1344]	RNA-splicing ligase RtcB (EC 6.5.1.-)	rtcB SL1344_3486	2.33965	0.85	0.87
378702359	ref YP_005184317.1 type I restriction enzyme [Salmonella enterica subsp. enterica serovar Typhimurium str. SL1344]	HsdM protein	hsdM SL1344_4456	2.4109	0.88	0.96
378699788	ref YP_005181745.1 chemotaxis protein CheY [Salmonella enterica subsp. enterica serovar Typhimurium str. SL1344]	CheY protein	cheY SL1344_1851	2.4596	0.9	0.98
378701999	ref YP_005183957.1 50S ribosomal protein L7/L12 [Salmonella enterica subsp. enterica serovar Typhimurium str. SL1344]	50S ribosomal protein L7/L12	rplL SL1344_4091	2.53451	0.93	1
378699007	ref YP_005180964.1 curved DNA-binding protein [Salmonella enterica subsp. enterica serovar Typhimurium str. SL1344]			2.58571	0.95	0.95
378700895	ref YP_005182852.1 lipoprotein [Salmonella enterica subsp. enterica serovar Typhimurium str. SL1344]	YgdI protein	ygdI SL1344_2963	2.71828	1	1
378698621	ref YP_005180578.1 PhoH-like ATP-binding protein [Salmonella enterica subsp. enterica serovar Typhimurium str. SL1344]	PhoL protein	phoL SL1344_0658	2.77319	1.02	0.95
378699609	ref YP_005181566.1 hypothetical protein SL1344_1661 [Salmonella enterica subsp. enterica serovar Typhimurium str. SL1344]	YciE protein	yciE SL1344_1661	2.82922	1.04	1
378701470	ref YP_005183428.1 putative lipoprotein [Salmonella enterica subsp. enterica serovar Typhimurium str. SL1344]	Uncharacterized protein	SL1344_3545	2.91538	1.07	0.97
378701015	ref YP_005182972.1 hypothetical protein SL1344_3083 [Salmonella enterica subsp. enterica serovar Typhimurium str. SL1344]	YggL protein	yggL SL1344_3083	4.0552	1.4	0.98
378699902	ref YP_005181859.1 putative replication protein [Salmonella enterica subsp. enterica serovar Typhimurium str. SL1344]	Uncharacterized protein	SL1344_1964	6.5535	1.88	0.98
378698405	ref YP_005180362.1 cytochrome o ubiquinol oxidase subunit I [Salmonella enterica subsp. enterica serovar Typhimurium str. SL1344]	CyoB protein	cyoB SL1344_0436	FUM
378702186	ref YP_005184144.1 fumarate reductase flavoprotein subunit [Salmonella enterica subsp. enterica serovar Typhimurium str. SL1344]	FrdA protein	frdA SL1344_4280	FUM
378700450	ref YP_005182407.1 anaerobic sulfite reductase subunit B [Salmonella enterica subsp. enterica serovar Typhimurium str. SL1344]	AsrB protein	asrB SL1344_2511	FUM
378698136	ref YP_005180093.1 secreted protein [Salmonella enterica subsp. enterica serovar Typhimurium str. SL1344]			FUM
378701718	ref YP_005183676.1 putative LysR family transcriptional regulator [Salmonella enterica subsp. enterica serovar Typhimurium str. SL1344]	Uncharacterized protein	SL1344_3801	FUM
378701715	ref YP_005183673.1 hypothetical protein SL1344_3798 [Salmonella enterica subsp. enterica serovar Typhimurium str. SL1344]	YidA protein	yidA SL1344_3798	FUM
378699574	ref YP_005181531.1 peptide transport system ATP-binding protein SapF [Salmonella enterica subsp. enterica serovar Typhimurium str. SL1344]			FUM
378698125	ref YP_005180082.1 nicotinate-nucleotide pyrophosphorylase [Salmonella enterica subsp. enterica serovar Typhimurium str. SL1344]	NadC protein	nadC SL1344_0145	FUM
378700985	ref YP_005182942.1 hypothetical protein SL1344_3053 [Salmonella enterica subsp. enterica serovar Typhimurium str. SL1344]	YggG protein	yggG SL1344_3053	FUM
378702352	ref YP_005184310.1 putative inner membrane protein [Salmonella enterica subsp. enterica serovar Typhimurium str. SL1344]			FUM
378701265	ref YP_005183223.1 hypothetical protein SL1344_3337 [Salmonella enterica subsp. enterica serovar Typhimurium str. SL1344]			FUM
378700975	ref YP_005182932.1 hypothetical protein SL1344_3043 [Salmonella enterica subsp. enterica serovar Typhimurium str. SL1344]	YggB protein	yggB SL1344_3043	FUM
378700973	ref YP_005182930.1 hypothetical protein SL1344_3041 [Salmonella enterica subsp. enterica serovar Typhimurium str. SL1344]	YggE protein	yggE SL1344_3041	FUM
378698110	ref YP_005180067.1 D-alanine--D-alanine ligase [Salmonella enterica subsp. enterica serovar Typhimurium str. SL1344]			FUM
378699553	ref YP_005181510.1 putative oxidoreductase [Salmonella enterica subsp. enterica serovar Typhimurium str. SL1344]	Uncharacterized protein	SL1344_1605	FUM
378700966	ref YP_005182923.1 proline aminopeptidase II [Salmonella enterica subsp. enterica serovar Typhimurium str. SL1344]	PepP protein	pepP SL1344_3034	FUM
378701241	ref YP_005183199.1 stringent starvation protein B [Salmonella enterica subsp. enterica serovar Typhimurium str. SL1344]	SspB protein	sspB SL1344_3313	FUM
378700956	ref YP_005182913.1 hypothetical protein SL1344_3024 [Salmonella enterica subsp. enterica serovar Typhimurium str. SL1344]	tRNA-modifying protein YgfZ	ygfZ SL1344_3024	FUM
378698450	ref YP_005180407.1 ferrochelatase [Salmonella enterica subsp. enterica serovar Typhimurium str. SL1344]	Ferrochelatase (EC 4.99.1.1) (Heme synthase) (Protoheme ferro-lyase)	hemH SL1344_0482	FUM
378702323	ref YP_005184281.1 putative restriction endonuclease [Salmonella enterica subsp. enterica serovar Typhimurium str. SL1344]	Uncharacterized protein	SL1344_4419	FUM
378700158	ref YP_005182115.1 cytochrome C-type biogenesis protein H2 [Salmonella enterica subsp. enterica serovar Typhimurium str. SL1344]			FUM
378699035	ref YP_005180992.1 csg operon transcriptional regulator protein [Salmonella enterica subsp. enterica serovar Typhimurium str. SL1344]			FUM
378699395	ref YP_005181352.1 hypothetical protein SL1344_1444 [Salmonella enterica subsp. enterica serovar Typhimurium str. SL1344]			FUM
378699033	ref YP_005180990.1 assembly/transport component in curli production [Salmonella enterica subsp. enterica serovar Typhimurium str. SL1344]	CsgF protein	csgF SL1344_1077	FUM
378699393	ref YP_005181350.1 dipeptidyl carboxypeptidase II [Salmonella enterica subsp. enterica serovar Typhimurium str. SL1344]	Dcp protein	dcp SL1344_1442	FUM
378701893	ref YP_005183851.1 formate dehydrogenase-O gamma subunit [Salmonella enterica subsp. enterica serovar Typhimurium str. SL1344]	FdoI protein	fdoI SL1344_3982	FUM
378699826	ref YP_005181783.1 flagellar hook associated protein (FliD) [Salmonella enterica subsp. enterica serovar Typhimurium str. SL1344]	FliD protein	fliD SL1344_1889	FUM
378701091	ref YP_005183048.1 hypothetical protein SL1344_3159 [Salmonella enterica subsp. enterica serovar Typhimurium str. SL1344]	NudF protein	nudF SL1344_3159	FUM
378701886	ref YP_005183844.1 putative acetyltransferase [Salmonella enterica subsp. enterica serovar Typhimurium str. SL1344]	YiiD protein	yiiD SL1344_3975	FUM
378699015	ref YP_005180972.1 hypothetical protein SL1344_1059 [Salmonella enterica subsp. enterica serovar Typhimurium str. SL1344]	YmdF protein	ymdF SL1344_1059	FUM
378700781	ref YP_005182738.1 oxygen-regulated invasion protein [Salmonella enterica subsp. enterica serovar Typhimurium str. SL1344]	Oxygen-regulated invasion protein OrgB	orgB SL1344_2849	FUM
378698716	ref YP_005180673.1 putative molybdenum transport ATP-binding protein ModF (photorepair protein PhrA) [Salmonella enterica subsp. enterica serovar Typhimurium str. SL1344]	ModF protein	modF SL1344_0755	FUM
378698713	ref YP_005180670.1 galactose-1-phosphate uridylyltransferase [Salmonella enterica subsp. enterica serovar Typhimurium str. SL1344]	Galactose-1-phosphate uridylyltransferase (EC 2.7.7.12)	galT SL1344_0752	FUM
378700419	ref YP_005182376.1 hypothetical protein SL1344_2480 [Salmonella enterica subsp. enterica serovar Typhimurium str. SL1344]			FUM
378698278	ref YP_005180235.1 phosphoheptose isomerase [Salmonella enterica subsp. enterica serovar Typhimurium str. SL1344]	Phosphoheptose isomerase (EC 5.3.1.28) (Sedoheptulose 7-phosphate isomerase)	gmhA SL1344_0306	FUM
378700774	ref YP_005182731.1 Iron transport protein, ATP-binding component [Salmonella enterica subsp. enterica serovar Typhimurium str. SL1344]	SitB (SitB protein)	sitB	FUM
378698272	ref YP_005180229.1 LysR family transcriptional regulator [Salmonella enterica subsp. enterica serovar Typhimurium str. SL1344]			FUM
378700406	ref YP_005182363.1 exopolyphosphatase [Salmonella enterica subsp. enterica serovar Typhimurium str. SL1344]	Ppx protein	ppx SL1344_2465	FUM
378700404	ref YP_005182361.1 phosphoribosylglycinamidine myltransferase [Salmonella enterica subsp. enterica serovar Typhimurium str. SL1344]	Phosphoribosylglycinamide formyltransferase (EC 2.1.2.2) (5'-phosphoribosylglycinamide transformylase) (GAR transformylase)	purN SL1344_2463	FUM
378701046	ref YP_005183003.1 transferase [Salmonella enterica subsp. enterica serovar Typhimurium str. SL1344]	YghU protein	yghU SL1344_3114	FUM
378699692	ref YP_005181649.1 cell division topological specificity factor [Salmonella enterica subsp. enterica serovar Typhimurium str. SL1344]	Cell division topological specificity factor	minE SL1344_1744	FUM
378701392	ref YP_005183350.1 heat shock protein [Salmonella enterica subsp. enterica serovar Typhimurium str. SL1344]	33 kDa chaperonin (Heat shock protein 33 homolog)	hslO SL1344_3465	FUM
378699329	ref YP_005181286.1 transcriptional regulator slyA [Salmonella enterica subsp. enterica serovar Typhimurium str. SL1344]	Transcriptional regulator SlyA	slyA SL1344_1376	FUM
378699689	ref YP_005181646.1 hypothetical protein SL1344_1741 [Salmonella enterica subsp. enterica serovar Typhimurium str. SL1344]	Protein YcgL	ycgL SL1344_1741	FUM
378701381	ref YP_005183339.1 shikimate kinase I [Salmonella enterica subsp. enterica serovar Typhimurium str. SL1344]	Shikimate kinase 1 (SK 1) (EC 2.7.1.71)	aroK SL1344_3454	FUM
378702103	ref YP_005184061.1 putative type-I secretion protein [Salmonella enterica subsp. enterica serovar Typhimurium str. SL1344]	SiiD protein	siiD SL1344_4196	FUM
378700294	ref YP_005182251.1 Chorismate synthase [Salmonella enterica subsp. enterica serovar Typhimurium str. SL1344]			FUM
378701377	ref YP_005183335.1 ribulose-phosphate 3-epimerase [Salmonella enterica subsp. enterica serovar Typhimurium str. SL1344]	Ribulose-phosphate 3-epimerase (EC 5.1.3.1)	rpe SL1344_3450	FUM
378698228	ref YP_005180185.1 oxidoreductase [Salmonella enterica subsp. enterica serovar Typhimurium str. SL1344]	DkgB protein	dkgB SL1344_0250	FUM
378701007	ref YP_005182964.1 hypothetical protein SL1344_3075 [Salmonella enterica subsp. enterica serovar Typhimurium str. SL1344]	YggS protein	yggS SL1344_3075	FUM
378700278	ref YP_005182235.1 tRNA pseudouridine synthase A [Salmonella enterica subsp. enterica serovar Typhimurium str. SL1344]			FUM
378701359	ref YP_005183317.1 hypothetical protein SL1344_3432 [Salmonella enterica subsp. enterica serovar Typhimurium str. SL1344]			FUM
378698209	ref YP_005180166.1 ribonuclease HII [Salmonella enterica subsp. enterica serovar Typhimurium str. SL1344]			FUM
378698568	ref YP_005180525.1 zinc-dependent alcohol dehydrogenase [Salmonella enterica subsp. enterica serovar Typhimurium str. SL1344]	YbdR protein	ybdR SL1344_0603	FUM
378698563	ref YP_005180520.1 hypothetical protein SL1344_0598 [Salmonella enterica subsp. enterica serovar Typhimurium str. SL1344]			FUM
378698558	ref YP_005180515.1 hypothetical protein SL1344_0593 [Salmonella enterica subsp. enterica serovar Typhimurium str. SL1344]			FUM
378699998	ref YP_005181955.1 putative rhamnosyltransferase [Salmonella enterica subsp. enterica serovar Typhimurium str. SL1344]	RfbN protein	rfbN SL1344_2062	FUM
378699996	ref YP_005181953.1 phosphomannomutase [Salmonella enterica subsp. enterica serovar Typhimurium str. SL1344]	RfbK protein	rfbK SL1344_2060	FUM
378702417	ref YP_005184375.1 hypothetical protein SL1344_4514 [Salmonella enterica subsp. enterica serovar Typhimurium str. SL1344]	Protein CreA (Catabolite regulation protein A)	creA SL1344_4514	FUM
378702415	ref YP_005184373.1 phosphoglycerate mutase [Salmonella enterica subsp. enterica serovar Typhimurium str. SL1344]	Probable phosphoglycerate mutase GpmB (EC 5.4.2.-) (PGAM) (Phosphoglyceromutase)	gpmB SL1344_4512	FUM
378699629	ref YP_005181586.1 thymidine kinase [Salmonella enterica subsp. enterica serovar Typhimurium str. SL1344]	Thymidine kinase (EC 2.7.1.21)	tdk SL1344_1681	FUM
378699986	ref YP_005181943.1 histidinol-phosphate aminotransferase (imidazole) [Salmonella enterica subsp. enterica serovar Typhimurium str. SL1344]	Histidinol-phosphate aminotransferase (EC 2.6.1.9) (Imidazole acetol-phosphate transaminase)	hisC SL1344_2050	FUM
378699622	ref YP_005181579.1 oligopeptide transport ATP-binding protein (OppD) [Salmonella enterica subsp. enterica serovar Typhimurium str. SL1344]	OppD protein	oppD SL1344_1674	FUM
378701686	ref YP_005183644.1 D-serine dehydratase [Salmonella enterica subsp. enterica serovar Typhimurium str. SL1344]			FUM
378700596	ref YP_005182553.1 small protein A [Salmonella enterica subsp. enterica serovar Typhimurium str. SL1344]	Outer membrane protein assembly factor BamE	smpA bamE SL1344_2657	FUM
378698092	ref YP_005180049.1 3-isopropylmalate dehydrogenase [Salmonella enterica subsp. enterica serovar Typhimurium str. SL1344]	3-isopropylmalate dehydrogenase (EC 1.1.1.85) (3-IPM-DH) (Beta-IPM dehydrogenase)	leuB SL1344_0112	FUM
378700231	ref YP_005182188.1 NADH dehydrogenase I subunit I [Salmonella enterica subsp. enterica serovar Typhimurium str. SL1344]	NADH-quinone oxidoreductase subunit I (EC 1.6.99.5) (NADH dehydrogenase I subunit I) (NDH-1 subunit I)	nuoI SL1344_2290	FUM
378698520	ref YP_005180477.1 hypothetical protein SL1344_0555 [Salmonella enterica subsp. enterica serovar Typhimurium str. SL1344]	Uncharacterized protein	SL1344_0555	FUM
378699166	ref YP_005181123.1 bacteriophage protein [Salmonella enterica subsp. enterica serovar Typhimurium str. SL1344]			FUM
378699952	ref YP_005181909.1 putative propanediol utilization protein PduB [Salmonella enterica subsp. enterica serovar Typhimurium str. SL1344]	PduB protein	pduB SL1344_2015	FUM
378699156	ref YP_005181113.1 hypothetical protein SL1344_1202 [Salmonella enterica subsp. enterica serovar Typhimurium str. SL1344]	Uncharacterized protein	SL1344_1202	FUM
378699152	ref YP_005181109.1 hypothetical protein SL1344_1198 [Salmonella enterica subsp. enterica serovar Typhimurium str. SL1344]			FUM
378699145	ref YP_005181102.1 putative substrate-binding transport protein [Salmonella enterica subsp. enterica serovar Typhimurium str. SL1344]	Uncharacterized protein	SL1344_1191	FUM
378701643	ref YP_005183601.1 hypothetical protein SL1344_3724 [Salmonella enterica subsp. enterica serovar Typhimurium str. SL1344]	FidL protein	fidL SL1344_3724	FUM
378699133	ref YP_005181090.1 lipoprotein [Salmonella enterica subsp. enterica serovar Typhimurium str. SL1344]	EnvF protein	envF SL1344_1179	FUM
378698844	ref YP_005180801.1 putative integrase protein [Salmonella enterica subsp. enterica serovar Typhimurium str. SL1344]			FUM
378699923	ref YP_005181880.1 AMP nucleosidase [Salmonella enterica subsp. enterica serovar Typhimurium str. SL1344]	AMP nucleosidase (EC 3.2.2.4)	amn SL1344_1986	FUM
378699488	ref YP_005181445.1 tellurite resistance protein TehB [Salmonella enterica subsp. enterica serovar Typhimurium str. SL1344]	TehB protein	tehB SL1344_1538	FUM
378699484	ref YP_005181441.1 putative peptidase [Salmonella enterica subsp. enterica serovar Typhimurium str. SL1344]	YdcP protein	ydcP SL1344_1534	FUM
378701616	ref YP_005183574.1 50S ribosomal protein L28 [Salmonella enterica subsp. enterica serovar Typhimurium str. SL1344]	50S ribosomal protein L28	rpmB SL1344_3694	FUM
378699114	ref YP_005181071.1 NAD-dependent deacetylase [Salmonella enterica subsp. enterica serovar Typhimurium str. SL1344]			FUM
378698827	ref YP_005180784.1 hypothetical protein SL1344_0869 [Salmonella enterica subsp. enterica serovar Typhimurium str. SL1344]	UPF0145 protein YbjQ	ybjQ SL1344_0869	FUM
378700528	ref YP_005182485.1 putative bacteriophage protein [Salmonella enterica subsp. enterica serovar Typhimurium str. SL1344]	Uncharacterized protein	SL1344_2589	FUM
378700513	ref YP_005182470.1 bacteriophage protein [Salmonella enterica subsp. enterica serovar Typhimurium str. SL1344]			FUM
378700872	ref YP_005182829.1 hypothetical protein SL1344_2940 [Salmonella enterica subsp. enterica serovar Typhimurium str. SL1344]	Uncharacterized protein	SL1344_2940	FUM
378701155	ref YP_005183112.1 tagatose-bisphosphate aldolase [Salmonella enterica subsp. enterica serovar Typhimurium str. SL1344]			FUM
378700866	ref YP_005182823.1 putative major fimbrial subunit [Salmonella enterica subsp. enterica serovar Typhimurium str. SL1344]	Uncharacterized protein	SL1344_2934	FUM
378700064	ref YP_005182021.1 putative fimbrial chaperone protein [Salmonella enterica subsp. enterica serovar Typhimurium str. SL1344]			FUM
378698357	ref YP_005180314.1 ROK family protein [Salmonella enterica subsp. enterica serovar Typhimurium str. SL1344]			FUM
378699797	ref YP_005181754.1 Transcriptional activator flhD [Salmonella enterica subsp. enterica serovar Typhimurium str. SL1344]			FUM
378701485	ref YP_005183443.1 putative phosphatase [Salmonella enterica subsp. enterica serovar Typhimurium str. SL1344]			FUM
378700381	ref YP_005182338.1 hypothetical protein SL1344_2440 [Salmonella enterica subsp. enterica serovar Typhimurium str. SL1344]	YffH protein	yffH SL1344_2440	FUM
378701104	ref YP_005183061.1 hypothetical protein SL1344_3172 [Salmonella enterica subsp. enterica serovar Typhimurium str. SL1344]	YqiK protein	yqiK SL1344_3172	FUM
378701464	ref YP_005183422.1 putative inner membrane protein [Salmonella enterica subsp. enterica serovar Typhimurium str. SL1344]			FUM
378700811	ref YP_005182768.1 outer membrane lipoprotein [Salmonella enterica subsp. enterica serovar Typhimurium str. SL1344]			FUM
378700010	ref YP_005181967.1 dTDP-glucose 4,6-dehydratase [Salmonella enterica subsp. enterica serovar Typhimurium str. SL1344]	dTDP-glucose 4,6-dehydratase (EC 4.2.1.46)	rfbB SL1344_2074	FUM
378701458	ref YP_005183416.1 RNA polymerase sigma-32 factor [Salmonella enterica subsp. enterica serovar Typhimurium str. SL1344]			FUM
378700805	ref YP_005182762.1 secretory apparatus ATP synthase (associated with virulence) [Salmonella enterica subsp. enterica serovar Typhimurium str. SL1344]	InvC protein	invC SL1344_2873	FUM
378700002	ref YP_005181959.1 CDP-abequose synthase [Salmonella enterica subsp. enterica serovar Typhimurium str. SL1344]			FUM
378700350	ref YP_005182307.1 hypothetical protein SL1344_2409 [Salmonella enterica subsp. enterica serovar Typhimurium str. SL1344]	Uncharacterized protein	SL1344_2409	FUM
378699729	ref YP_005181686.1 serine/threonine protein phosphatase 1 [Salmonella enterica subsp. enterica serovar Typhimurium str. SL1344]			FUM
378701428	ref YP_005183386.1 glucose-1-phosphate adenylyltransferase [Salmonella enterica subsp. enterica serovar Typhimurium str. SL1344]	Glucose-1-phosphate adenylyltransferase (EC 2.7.7.27) (ADP-glucose pyrophosphorylase) (ADP-glucose synthase)	glgC SL1344_3503	FUM
378701427	ref YP_005183385.1 glycogen synthase [Salmonella enterica subsp. enterica serovar Typhimurium str. SL1344]	Glycogen synthase (EC 2.4.1.21) (Starch [bacterial glycogen] synthase)	glgA SL1344_3502	FUM
378698631	ref YP_005180588.1 glutaminyl-tRNA synthetase [Salmonella enterica subsp. enterica serovar Typhimurium str. SL1344]	Glutamine--tRNA ligase (EC 6.1.1.18) (Glutaminyl-tRNA synthetase)	glnS SL1344_0668	FUM
378700331	ref YP_005182288.1 DNA ligase [Salmonella enterica subsp. enterica serovar Typhimurium str. SL1344]	DNA ligase (EC 6.5.1.2) (Polydeoxyribonucleotide synthase [NAD(+)])	ligA lig SL1344_2390	FUM
378701772	ref YP_005183730.1 hypothetical protein SL1344_3859 [Salmonella enterica subsp. enterica serovar Typhimurium str. SL1344]	YifE protein	yifE SL1344_3859	FUM
378701410	ref YP_005183368.1 hypothetical protein SL1344_3483 [Salmonella enterica subsp. enterica serovar Typhimurium str. SL1344]			FUM
378700688	ref YP_005182645.1 repressor of phase 1 flagellin gene [Salmonella enterica subsp. enterica serovar Typhimurium str. SL1344]	FljA protein	fljA SL1344_2755	FUM
378700314	ref YP_005182271.1 putative decarboxylase [Salmonella enterica subsp. enterica serovar Typhimurium str. SL1344]	Uncharacterized protein	SL1344_2373	FUM
378698960	ref YP_005180917.1 hypothetical protein SL1344_1004 [Salmonella enterica subsp. enterica serovar Typhimurium str. SL1344]			FUM
378701747	ref YP_005183705.1 ATP synthase subunit epsilon [Salmonella enterica subsp. enterica serovar Typhimurium str. SL1344]	ATP synthase epsilon chain (ATP synthase F1 sector epsilon subunit) (F-ATPase epsilon subunit)	atpC SL1344_3831	FUM
378698954	ref YP_005180911.1 dihydroorotate dehydrogenase [Salmonella enterica subsp. enterica serovar Typhimurium str. SL1344]			FUM
378698159	ref YP_005180116.1 aspartate 1-decarboxylase [Salmonella enterica subsp. enterica serovar Typhimurium str. SL1344]	Aspartate 1-decarboxylase (EC 4.1.1.11) (Aspartate alpha-decarboxylase)	panD SL1344_0181	FUM
378699599	ref YP_005181556.1 putative pseudouridine synthase [Salmonella enterica subsp. enterica serovar Typhimurium str. SL1344]	Pseudouridine synthase (EC 5.4.99.-)	yciL SL1344_1651	FUM
378699596	ref YP_005181553.1 putative protease [Salmonella enterica subsp. enterica serovar Typhimurium str. SL1344]	SohB protein	sohB SL1344_1648	FUM
378698149	ref YP_005180106.1 hypoxanthine phosphoribosyltransferase [Salmonella enterica subsp. enterica serovar Typhimurium str. SL1344]	Hpt protein	hpt SL1344_0171	FUM
378701726	ref YP_005183684.1 hypothetical protein SL1344_3809 [Salmonella enterica subsp. enterica serovar Typhimurium str. SL1344]	Membrane protein insertase YidC (Foldase YidC) (Membrane integrase YidC) (Membrane protein YidC)	yidC SL1344_3809	FUM
378699583	ref YP_005181540.1 hypothetical protein SL1344_1635 [Salmonella enterica subsp. enterica serovar Typhimurium str. SL1344]			FUM
378699581	ref YP_005181538.1 exoribonuclease II [Salmonella enterica subsp. enterica serovar Typhimurium str. SL1344]			FUM
378701592	ref YP_005183550.1 2,3-bisphosphoglycerate-independent phosphoglycerate mutase [Salmonella enterica subsp. enterica serovar Typhimurium str. SL1344]			FUM
378700949	ref YP_005182906.1 peptide chain release factor 2 (RF-2) [Salmonella enterica subsp. enterica serovar Typhimurium str. SL1344]			FUM
378699520	ref YP_005181477.1 hypothetical protein SL1344_1570 [Salmonella enterica subsp. enterica serovar Typhimurium str. SL1344]			FUM
378699089	ref YP_005181046.1 acyl carrier protein [Salmonella enterica subsp. enterica serovar Typhimurium str. SL1344]	Acyl carrier protein (ACP)	acpP SL1344_1133	FUM
378701222	ref YP_005183180.1 nitrogen regulatory IIA protein [Salmonella enterica subsp. enterica serovar Typhimurium str. SL1344]			FUM
378701221	ref YP_005183179.1 putative sigma(54) modulation protein [Salmonella enterica subsp. enterica serovar Typhimurium str. SL1344]	YhbH protein	yhbH SL1344_3293	FUM
378700499	ref YP_005182456.1 bacteriophage protein [Salmonella enterica subsp. enterica serovar Typhimurium str. SL1344]			FUM
378701217	ref YP_005183175.1 hypothetical protein SL1344_3289 [Salmonella enterica subsp. enterica serovar Typhimurium str. SL1344]	Lipopolysaccharide export system protein LptC	yrbK lptC SL1344_3289	FUM
378701210	ref YP_005183168.1 hypothetical protein SL1344_3282 [Salmonella enterica subsp. enterica serovar Typhimurium str. SL1344]	YrbC protein	yrbC SL1344_3282	FUM
378701570	ref YP_005183528.1 L-seryl-tRNA(Ser) selenium transferase [Salmonella enterica subsp. enterica serovar Typhimurium str. SL1344]	L-seryl-tRNA(Sec) selenium transferase (EC 2.9.1.1) (Selenocysteine synthase) (Selenocysteinyl-tRNA(Sec) synthase)	selA SL1344_3648	FUM
378698785	ref YP_005180742.1 putative ABC transporter periplasmic binding protein [Salmonella enterica subsp. enterica serovar Typhimurium str. SL1344]	YliB protein	yliB SL1344_0825	FUM
378698783	ref YP_005180740.1 putative L-asparaginase [Salmonella enterica subsp. enterica serovar Typhimurium str. SL1344]			FUM
378699861	ref YP_005181818.1 cold shock protein [Salmonella enterica subsp. enterica serovar Typhimurium str. SL1344]			FUM
378701203	ref YP_005183161.1 50S ribosomal protein L27 [Salmonella enterica subsp. enterica serovar Typhimurium str. SL1344]			FUM
378701201	ref YP_005183159.1 GTP-binding protein [Salmonella enterica subsp. enterica serovar Typhimurium str. SL1344]	GTPase Obg (GTP-binding protein Obg)	obg obgE SL1344_3273	FUM
378699060	ref YP_005181017.1 ribosomal-protein-alanine acetyltransferase [Salmonella enterica subsp. enterica serovar Typhimurium str. SL1344]			FUM
378700107	ref YP_005182064.1 putative esterase [Salmonella enterica subsp. enterica serovar Typhimurium str. SL1344]	YeiG protein	yeiG SL1344_2171	GlgA-Fum
378702197	ref YP_005184155.1 hypothetical protein SL1344_4291 [Salmonella enterica subsp. enterica serovar Typhimurium str. SL1344]			GlgA-Fum
378702194	ref YP_005184152.1 putative arginine-binding periplasmic protein [Salmonella enterica subsp. enterica serovar Typhimurium str. SL1344]			GlgA-Fum
378699046	ref YP_005181003.1 acidic protein MsyB; multicopy suppressor of SecY [Salmonella enterica subsp. enterica serovar Typhimurium str. SL1344]	MsyB protein	msyB SL1344_1090	GlgA-Fum
378698759	ref YP_005180716.1 putative glycosyltransferase [Salmonella enterica subsp. enterica serovar Typhimurium str. SL1344]			GlgA-Fum
378701541	ref YP_005183499.1 putative acetyltransferase [Salmonella enterica subsp. enterica serovar Typhimurium str. SL1344]			GlgA-Fum
378698757	ref YP_005180714.1 putative ATP-dependent RNA helicase rhlE [Salmonella enterica subsp. enterica serovar Typhimurium str. SL1344]			GlgA-Fum
378699830	ref YP_005181787.1 putative lipoprotein [Salmonella enterica subsp. enterica serovar Typhimurium str. SL1344]	YedD protein	yedD SL1344_1893	GlgA-Fum
378702182	ref YP_005184140.1 putative lipoprotein [Salmonella enterica subsp. enterica serovar Typhimurium str. SL1344]	Blc protein	blc SL1344_4276	GlgA-Fum
378701898	ref YP_005183856.1 putative lipoprotein [Salmonella enterica subsp. enterica serovar Typhimurium str. SL1344]			GlgA-Fum
378701892	ref YP_005183850.1 FdhE protein [Salmonella enterica subsp. enterica serovar Typhimurium str. SL1344]	Protein FdhE	fdhE SL1344_3981	GlgA-Fum
378701891	ref YP_005183849.1 putative DNA-binding protein [Salmonella enterica subsp. enterica serovar Typhimurium str. SL1344]			GlgA-Fum
378701890	ref YP_005183848.1 hypothetical protein SL1344_3979 [Salmonella enterica subsp. enterica serovar Typhimurium str. SL1344]			GlgA-Fum
378698742	ref YP_005180699.1 molybdopterin converting factor subunit 1 [Salmonella enterica subsp. enterica serovar Typhimurium str. SL1344]			GlgA-Fum
378701098	ref YP_005183055.1 disulfide isomerase [Salmonella enterica subsp. enterica serovar Typhimurium str. SL1344]			GlgA-Fum
378701094	ref YP_005183051.1 hypothetical protein SL1344_3162 [Salmonella enterica subsp. enterica serovar Typhimurium str. SL1344]	YgiC protein	ygiC SL1344_3162	GlgA-Fum
378700440	ref YP_005182397.1 Chaperone protein hscA [Salmonella enterica subsp. enterica serovar Typhimurium str. SL1344]			GlgA-Fum
378699029	ref YP_005180986.1 hypothetical protein SL1344_1073 [Salmonella enterica subsp. enterica serovar Typhimurium str. SL1344]	Probable phosphatase YcdX (EC 3.1.3.-)	ycdX SL1344_1073	GlgA-Fum
378699027	ref YP_005180984.1 putative oxidoreductase [Salmonella enterica subsp. enterica serovar Typhimurium str. SL1344]	Uncharacterized protein	SL1344_1071	GlgA-Fum
378698737	ref YP_005180694.1 leucine rich repeat [Salmonella enterica subsp. enterica serovar Typhimurium str. SL1344]			GlgA-Fum
378699815	ref YP_005181772.1 hypothetical protein SL1344_1878 [Salmonella enterica subsp. enterica serovar Typhimurium str. SL1344]	YecF protein	yecF SL1344_1878	GlgA-Fum
378700435	ref YP_005182392.1 hypothetical protein SL1344_2496 [Salmonella enterica subsp. enterica serovar Typhimurium str. SL1344]			GlgA-Fum
378698290	ref YP_005180247.1 putative IS3 transposase [Salmonella enterica subsp. enterica serovar Typhimurium str. SL1344]			GlgA-Fum
378701518	ref YP_005183476.1 dipeptide transport system permease DppC [Salmonella enterica subsp. enterica serovar Typhimurium str. SL1344]	DppC protein	dppC SL1344_3594	GlgA-Fum
378699017	ref YP_005180974.1 hypothetical protein SL1344_1061 [Salmonella enterica subsp. enterica serovar Typhimurium str. SL1344]			GlgA-Fum
378699377	ref YP_005181334.1 hypothetical protein SL1344_1425 [Salmonella enterica subsp. enterica serovar Typhimurium str. SL1344]			GlgA-Fum
378701873	ref YP_005183831.1 hypothetical protein SL1344_3962 [Salmonella enterica subsp. enterica serovar Typhimurium str. SL1344]			GlgA-Fum
378701075	ref YP_005183032.1 putative membrane transport protein (periplasmic component) [Salmonella enterica subsp. enterica serovar Typhimurium str. SL1344]	Uncharacterized protein	SL1344_3143	GlgA-Fum
378699806	ref YP_005181763.1 hypothetical protein SL1344_1869 [Salmonella enterica subsp. enterica serovar Typhimurium str. SL1344]			GlgA-Fum
378699803	ref YP_005181760.1 Putative sugar phosphate isomerase [Salmonella enterica subsp. enterica serovar Typhimurium str. SL1344]			GlgA-Fum
378698719	ref YP_005180676.1 molybdate-binding periplasmic protein [Salmonella enterica subsp. enterica serovar Typhimurium str. SL1344]	ModA protein	modA SL1344_0758	GlgA-Fum
378698712	ref YP_005180669.1 galactokinase [Salmonella enterica subsp. enterica serovar Typhimurium str. SL1344]			GlgA-Fum
378701065	ref YP_005183022.1 biopolymer transport ExbB protein [Salmonella enterica subsp. enterica serovar Typhimurium str. SL1344]	ExbB protein	exbB SL1344_3133	GlgA-Fum
378700779	ref YP_005182736.1 AraC family transcriptional regulator [Salmonella enterica subsp. enterica serovar Typhimurium str. SL1344]	Uncharacterized protein	SL1344_4242	GlgA-Fum
378698275	ref YP_005180232.1 secreted protein [Salmonella enterica subsp. enterica serovar Typhimurium str. SL1344]			GlgA-Fum
378697987	ref YP_005179944.1 threonine synthase [Salmonella enterica subsp. enterica serovar Typhimurium str. SL1344]			GlgA-Fum
378701058	ref YP_005183015.1 methyl-accepting chemotaxis protein [Salmonella enterica subsp. enterica serovar Typhimurium str. SL1344]	Uncharacterized protein	SL1344_3126	GlgA-Fum
378701846	ref YP_005183804.1 transferase [Salmonella enterica subsp. enterica serovar Typhimurium str. SL1344]			GlgA-Fum
378701045	ref YP_005183002.1 glutathionylspermidine synthase [Salmonella enterica subsp. enterica serovar Typhimurium str. SL1344]			GlgA-Fum
378701042	ref YP_005182999.1 D-mannonate oxidoreductase [Salmonella enterica subsp. enterica serovar Typhimurium str. SL1344]			GlgA-Fum
378701833	ref YP_005183791.1 putative hydrolase [Salmonella enterica subsp. enterica serovar Typhimurium str. SL1344]	DlhH protein	dlhH SL1344_3921	GlgA-Fum
378699690	ref YP_005181647.1 septum site-determining protein minC [Salmonella enterica subsp. enterica serovar Typhimurium str. SL1344]	Probable septum site-determining protein MinC	minC SL1344_1742	GlgA-Fum
378701398	ref YP_005183356.1 putative transcription accessory protein [Salmonella enterica subsp. enterica serovar Typhimurium str. SL1344]	YhgF protein	yhgF SL1344_3471	GlgA-Fum
378699324	ref YP_005181281.1 putative oxidoreductase [Salmonella enterica subsp. enterica serovar Typhimurium str. SL1344]			GlgA-Fum
378701388	ref YP_005183346.1 putative NUDIX hydrolase [Salmonella enterica subsp. enterica serovar Typhimurium str. SL1344]	NudE protein	nudE SL1344_3461	GlgA-Fum
378700730	ref YP_005182687.1 putative transcriptional regulator [Salmonella enterica subsp. enterica serovar Typhimurium str. SL1344]			GlgA-Fum
378699318	ref YP_005181275.1 hypothetical protein SL1344_1365 [Salmonella enterica subsp. enterica serovar Typhimurium str. SL1344]	Glutaredoxin	ydhD SL1344_1365	GlgA-Fum
378701817	ref YP_005183775.1 DNA helicase II [Salmonella enterica subsp. enterica serovar Typhimurium str. SL1344]			GlgA-Fum
378699676	ref YP_005181633.1 hypothetical protein SL1344_1728 [Salmonella enterica subsp. enterica serovar Typhimurium str. SL1344]			GlgA-Fum
378700298	ref YP_005182255.1 putative fatty acid oxidation complex alpha subunit [Salmonella enterica subsp. enterica serovar Typhimurium str. SL1344]			GlgA-Fum
378699311	ref YP_005181268.1 riboflavin synthase subunit alpha [Salmonella enterica subsp. enterica serovar Typhimurium str. SL1344]	RibE protein	ribE SL1344_1358	GlgA-Fum
378701375	ref YP_005183333.1 tryptophanyl-tRNA synthetase [Salmonella enterica subsp. enterica serovar Typhimurium str. SL1344]	Tryptophan--tRNA ligase (EC 6.1.1.2) (Tryptophanyl-tRNA synthetase)	trpS SL1344_3448	GlgA-Fum
378698226	ref YP_005180183.1 putative ABC transporter ATP-binding protein [Salmonella enterica subsp. enterica serovar Typhimurium str. SL1344]			GlgA-Fum
378701803	ref YP_005183761.1 uroporphyrinogen III methylase [Salmonella enterica subsp. enterica serovar Typhimurium str. SL1344]			GlgA-Fum
378701005	ref YP_005182962.1 global regulatory protein [Salmonella enterica subsp. enterica serovar Typhimurium str. SL1344]	Uncharacterized protein	SL1344_3073	GlgA-Fum
378701366	ref YP_005183324.1 peptidyl-prolyl cis-trans isomerase [Salmonella enterica subsp. enterica serovar Typhimurium str. SL1344]	Peptidyl-prolyl cis-trans isomerase (EC 5.2.1.8)	ppiA SL1344_3439	GlgA-Fum
378698576	ref YP_005180533.1 citrate lyase acyl carrier protein [Salmonella enterica subsp. enterica serovar Typhimurium str. SL1344]			GlgA-Fum
378700714	ref YP_005182671.1 hypothetical protein SL1344_2782 [Salmonella enterica subsp. enterica serovar Typhimurium str. SL1344]			GlgA-Fum
378700710	ref YP_005182667.1 putative transcriptional regulator [Salmonella enterica subsp. enterica serovar Typhimurium str. SL1344]		CsiR protein	GlgA-Fum
378700276	ref YP_005182233.1 acetyl-CoA carboxylase subunit beta [Salmonella enterica subsp. enterica serovar Typhimurium str. SL1344]	Acetyl-coenzyme A carboxylase carboxyl transferase subunit beta (ACCase subunit beta) (Acetyl-CoA carboxylase carboxyltransferase subunit beta) (EC 6.4.1.2)	accD SL1344_2335	GlgA-Fum
378700705	ref YP_005182662.1 Protein csiD [Salmonella enterica subsp. enterica serovar Typhimurium str. SL1344]	Protein CsiD	csiD SL1344_2773	GlgA-Fum
378698564	ref YP_005180521.1 molybdopterin-containing oxidoreductase catalytic subunit [Salmonella enterica subsp. enterica serovar Typhimurium str. SL1344]			GlgA-Fum
378698562	ref YP_005180519.1 alkyl hydroperoxide reductase F52A protein (subunit F) [Salmonella enterica subsp. enterica serovar Typhimurium str. SL1344]	AhpF protein	ahpF SL1344_0597	GlgA-Fum
378698560	ref YP_005180517.1 thiol:disulfide interchange protein DsbG [Salmonella enterica subsp. enterica serovar Typhimurium str. SL1344]	DsbG protein	dsbG SL1344_0595	GlgA-Fum
378701349	ref YP_005183307.1 FKBP-type peptidyl-prolyl cis-trans isomerase [Salmonella enterica subsp. enterica serovar Typhimurium str. SL1344]			GlgA-Fum
378700250	ref YP_005182207.1 putative transketolase C-terminal section [Salmonella enterica subsp. enterica serovar Typhimurium str. SL1344]	Uncharacterized protein	SL1344_2309	GlgA-Fum
378699193	ref YP_005181150.1 arginine N-succinyltransferase [Salmonella enterica subsp. enterica serovar Typhimurium str. SL1344]			GlgA-Fum
378699186	ref YP_005181143.1 Selenide,water dikinase [Salmonella enterica subsp. enterica serovar Typhimurium str. SL1344]			GlgA-Fum
378701321	ref YP_005183279.1 30S ribosomal protein S14 [Salmonella enterica subsp. enterica serovar Typhimurium str. SL1344]	30S ribosomal protein S14	rpsN SL1344_3394	GlgA-Fum
378698892	ref YP_005180849.1 hypothetical protein SL1344_0934 [Salmonella enterica subsp. enterica serovar Typhimurium str. SL1344]			GlgA-Fum
378702403	ref YP_005184361.1 fimbrial chaperone [Salmonella enterica subsp. enterica serovar Typhimurium str. SL1344]			GlgA-Fum
378699977	ref YP_005181934.1 thiosulfate reductase electron transport protein PhsB [Salmonella enterica subsp. enterica serovar Typhimurium str. SL1344]			GlgA-Fum
378700238	ref YP_005182195.1 NADH dehydrogenase I subunit A [Salmonella enterica subsp. enterica serovar Typhimurium str. SL1344]			GlgA-Fum
378700234	ref YP_005182191.1 NADH dehydrogenase I subunit F [Salmonella enterica subsp. enterica serovar Typhimurium str. SL1344]	NuoF protein	nuoF SL1344_2293	GlgA-Fum
378699174	ref YP_005181131.1 putative outer membrane protein [Salmonella enterica subsp. enterica serovar Typhimurium str. SL1344]			GlgA-Fum
378698883	ref YP_005180840.1 3-deoxy-manno-octulosonate cytidylyltransferase [Salmonella enterica subsp. enterica serovar Typhimurium str. SL1344]	3-deoxy-manno-octulosonate cytidylyltransferase (EC 2.7.7.38) (CMP-2-keto-3-deoxyoctulosonic acid synthase)	kdsB SL1344_0925	GlgA-Fum
378699607	ref YP_005181564.1 hypothetical protein SL1344_1659 [Salmonella enterica subsp. enterica serovar Typhimurium str. SL1344]	YciG protein	yciG SL1344_1659	GlgA-Fum
378700221	ref YP_005182178.1 hypothetical protein SL1344_2280 [Salmonella enterica subsp. enterica serovar Typhimurium str. SL1344]	ElaB protein	elaB SL1344_2280	GlgA-Fum
378701303	ref YP_005183261.1 potassium transport protein [Salmonella enterica subsp. enterica serovar Typhimurium str. SL1344]			GlgA-Fum
378701301	ref YP_005183259.1 methionyl-tRNA formyltransferase [Salmonella enterica subsp. enterica serovar Typhimurium str. SL1344]	Methionyl-tRNA formyltransferase (EC 2.1.2.9)	fmt SL1344_3374	GlgA-Fum
378698877	ref YP_005180834.1 integration host factor beta-subunit (IHF-beta) [Salmonella enterica subsp. enterica serovar Typhimurium str. SL1344]	Integration host factor subunit beta (IHF-beta)	himD ihfB SL1344_0919	GlgA-Fum
378699944	ref YP_005181901.1 precorrin-6Y C5,15-methyltransferase [Salmonella enterica subsp. enterica serovar Typhimurium str. SL1344]			GlgA-Fum
378700207	ref YP_005182164.1 putative lipopolysaccharide biosynthesis protein [Salmonella enterica subsp. enterica serovar Typhimurium str. SL1344]			GlgA-Fum
378698857	ref YP_005180814.1 outer membrane lipoprotein carrier protein [Salmonella enterica subsp. enterica serovar Typhimurium str. SL1344]	Outer-membrane lipoprotein carrier protein	lolA SL1344_0899	GlgA-Fum
378699932	ref YP_005181889.1 putative cobyric acid synthase [Salmonella enterica subsp. enterica serovar Typhimurium str. SL1344]			GlgA-Fum
378700554	ref YP_005182511.1 putative acyl-CoA synthetase [Salmonella enterica subsp. enterica serovar Typhimurium str. SL1344]			GlgA-Fum
378698847	ref YP_005180804.1 putative pirin-related protein [Salmonella enterica subsp. enterica serovar Typhimurium str. SL1344]			GlgA-Fum
378698846	ref YP_005180803.1 hypothetical protein SL1344_0888 [Salmonella enterica subsp. enterica serovar Typhimurium str. SL1344]			GlgA-Fum
378698840	ref YP_005180797.1 cold shock-like protein CspD [Salmonella enterica subsp. enterica serovar Typhimurium str. SL1344]			GlgA-Fum
378698048	ref YP_005180005.1 dihydrodipicolinate reductase [Salmonella enterica subsp. enterica serovar Typhimurium str. SL1344]			GlgA-Fum
378700546	ref YP_005182503.1 ATP-dependent RNA helicase SrmB [Salmonella enterica subsp. enterica serovar Typhimurium str. SL1344]	ATP-dependent RNA helicase SrmB (EC 3.6.4.13)	srmB SL1344_2607	GlgA-Fum
378698043	ref YP_005180000.1 citrate lyase acyl carrier protein [Salmonella enterica subsp. enterica serovar Typhimurium str. SL1344]			GlgA-Fum
378701982	ref YP_005183940.1 hydrogen peroxide-inducible regulon activator [Salmonella enterica subsp. enterica serovar Typhimurium str. SL1344]			GlgA-Fum
378702265	ref YP_005184223.1 myo-inositol catabolism protein [Salmonella enterica subsp. enterica serovar Typhimurium str. SL1344]			GlgA-Fum
378698826	ref YP_005180783.1 lipoprotein [Salmonella enterica subsp. enterica serovar Typhimurium str. SL1344]	YbjP protein	ybjP SL1344_0868	GlgA-Fum
378701176	ref YP_005183134.1 hypothetical protein SL1344_3248 [Salmonella enterica subsp. enterica serovar Typhimurium str. SL1344]			GlgA-Fum
378701174	ref YP_005183131.1 putative acetyltransferase [Salmonella enterica subsp. enterica serovar Typhimurium str. SL1344]	YhbS protein	yhbS SL1344_3245	GlgA-Fum
378700529	ref YP_005182486.1 replication protein P [Salmonella enterica subsp. enterica serovar Typhimurium str. SL1344]			GlgA-Fum
378700523	ref YP_005182480.1 putative damage-inducible protein [Salmonella enterica subsp. enterica serovar Typhimurium str. SL1344]			GlgA-Fum
378700521	ref YP_005182478.1 bacteriophage protein [Salmonella enterica subsp. enterica serovar Typhimurium str. SL1344]			GlgA-Fum
378698380	ref YP_005180337.1 6,7-dimethyl-8-ribityllumazine synthase [Salmonella enterica subsp. enterica serovar Typhimurium str. SL1344]	6,7-dimethyl-8-ribityllumazine synthase (DMRL synthase) (LS) (Lumazine synthase) (EC 2.5.1.78)	ribH SL1344_0411	GlgA-Fum
378701965	ref YP_005183923.1 catalase (hydroperoxidase I) [Salmonella enterica subsp. enterica serovar Typhimurium str. SL1344]	Catalase-peroxidase (CP) (EC 1.11.1.21) (Peroxidase/catalase)	katG SL1344_4056	GlgA-Fum
378700080	ref YP_005182037.1 beta-glucosidase [Salmonella enterica subsp. enterica serovar Typhimurium str. SL1344]	BglX protein	bglX SL1344_2144	GlgA-Fum
378698379	ref YP_005180336.1 riboflavin biosynthesis protein RibD [Salmonella enterica subsp. enterica serovar Typhimurium str. SL1344]			GlgA-Fum
378702241	ref YP_005184199.1 2',3'-cyclic-nucleotide 2'-phosphodiesterase [Salmonella enterica subsp. enterica serovar Typhimurium str. SL1344]			GlgA-Fum
378701150	ref YP_005183107.1 2-hydroxy-3-oxopropionate reductase [Salmonella enterica subsp. enterica serovar Typhimurium str. SL1344]			GlgA-Fum
378700864	ref YP_005182821.1 CTP synthase [Salmonella enterica subsp. enterica serovar Typhimurium str. SL1344]	CTP synthase (EC 6.3.4.2) (CTP synthetase) (UTP--ammonia ligase)	pyrG SL1344_2932	GlgA-Fum
378700067	ref YP_005182024.1 hypothetical protein SL1344_2131 [Salmonella enterica subsp. enterica serovar Typhimurium str. SL1344]	Mrp protein	mrp SL1344_2131	GlgA-Fum
378700857	ref YP_005182814.1 phosphoadenosine phosphosulfate reductase [Salmonella enterica subsp. enterica serovar Typhimurium str. SL1344]			GlgA-Fum
378701139	ref YP_005183096.1 hypothetical protein SL1344_3208 [Salmonella enterica subsp. enterica serovar Typhimurium str. SL1344]			GlgA-Fum
378701496	ref YP_005183454.1 luxR family transcriptional regulator [Salmonella enterica subsp. enterica serovar Typhimurium str. SL1344]			GlgA-Fum
378698347	ref YP_005180304.1 hypothetical protein SL1344_0378 [Salmonella enterica subsp. enterica serovar Typhimurium str. SL1344]	Anti-adapter protein IraP	yaiB iraP SL1344_0378	GlgA-Fum
378700049	ref YP_005182006.1 bacteriophage protein [Salmonella enterica subsp. enterica serovar Typhimurium str. SL1344]	SseK2 protein	sseK2 SL1344_2113	GlgA-Fum
378701923	ref YP_005183881.1 CDP-diglyceride hydrolase [Salmonella enterica subsp. enterica serovar Typhimurium str. SL1344]	CDP-diacylglycerol pyrophosphatase (EC 3.6.1.26) (CDP-diacylglycerol phosphatidylhydrolase) (CDP-diglyceride hydrolase)	cdh cdh-a SL1344_4013	GlgA-Fum
378701124	ref YP_005183081.1 hypothetical protein SL1344_3193 [Salmonella enterica subsp. enterica serovar Typhimurium str. SL1344]			GlgA-Fum
378701484	ref YP_005183442.1 oligopeptidase A [Salmonella enterica subsp. enterica serovar Typhimurium str. SL1344]			GlgA-Fum
378700839	ref YP_005182796.1 tRNA pseudouridine synthase D [Salmonella enterica subsp. enterica serovar Typhimurium str. SL1344]			GlgA-Fum
378701121	ref YP_005183078.1 aerotaxis receptor protein [Salmonella enterica subsp. enterica serovar Typhimurium str. SL1344]	Aer protein	aer SL1344_3190	GlgA-Fum
378700039	ref YP_005181996.1 putative efflux system protein [Salmonella enterica subsp. enterica serovar Typhimurium str. SL1344]			GlgA-Fum
378701915	ref YP_005183873.1 hypothetical protein SL1344_4005 [Salmonella enterica subsp. enterica serovar Typhimurium str. SL1344]			GlgA-Fum
378700398	ref YP_005182355.1 hypothetical protein SL1344_2457 [Salmonella enterica subsp. enterica serovar Typhimurium str. SL1344]	Beta-barrel assembly-enhancing protease (EC 3.4.-.-)	bepA SL1344_2457	GlgA-Fum
378700392	ref YP_005182349.1 putative lipoprotein [Salmonella enterica subsp. enterica serovar Typhimurium str. SL1344]	Outer membrane protein assembly factor BamC	nlpB bamC SL1344_2451	GlgA-Fum
378701108	ref YP_005183065.1 hypothetical protein SL1344_3176 [Salmonella enterica subsp. enterica serovar Typhimurium str. SL1344]	YgiM protein	ygiM SL1344_3176	GlgA-Fum
378701467	ref YP_005183425.1 methyl-accepting chemotaxis citrate transducer [Salmonella enterica subsp. enterica serovar Typhimurium str. SL1344]	Tcp protein	tcp SL1344_3542	GlgA-Fum
378701105	ref YP_005183062.1 ADP-heptose synthase [Salmonella enterica subsp. enterica serovar Typhimurium str. SL1344]	Bifunctional protein HldE	rfaE hldE SL1344_3173	GlgA-Fum
378701100	ref YP_005183057.1 3,4-dihydroxy-2-butanone 4-phosphate synthase [Salmonella enterica subsp. enterica serovar Typhimurium str. SL1344]			GlgA-Fum
378700379	ref YP_005182336.1 hypothetical protein SL1344_2438 [Salmonella enterica subsp. enterica serovar Typhimurium str. SL1344]	Uncharacterized protein	SL1344_2438	GlgA-Fum
378700011	ref YP_005181968.1 UTP-glucose-1-phosphate uridylyltransferase [Salmonella enterica subsp. enterica serovar Typhimurium str. SL1344]	GalF protein	galF SL1344_2075	GlgA-Fum
378699749	ref YP_005181706.1 DNA polymerase III subunit theta [Salmonella enterica subsp. enterica serovar Typhimurium str. SL1344]	HolE protein	holE SL1344_1810	GlgA-Fum
378699741	ref YP_005181698.1 Phage Tail Assembly Protein [Salmonella enterica subsp. enterica serovar Typhimurium str. SL1344]	Mig-3 protein	mig-3 SL1344_1800	GlgA-Fum
378702091	ref YP_005184049.1 aromatic-amino-acid aminotransferase [Salmonella enterica subsp. enterica serovar Typhimurium str. SL1344]			GlgA-Fum
378700359	ref YP_005182316.1 ethanolamine utilization protein EutK [Salmonella enterica subsp. enterica serovar Typhimurium str. SL1344]			GlgA-Fum
378702089	ref YP_005184047.1 replicative DNA helicase [Salmonella enterica subsp. enterica serovar Typhimurium str. SL1344]			GlgA-Fum
378701795	ref YP_005183753.1 lipopolysaccharide biosynthesis protein [Salmonella enterica subsp. enterica serovar Typhimurium str. SL1344]			GlgA-Fum
378701792	ref YP_005183750.1 UDP-ManNAc dehydrogenase [Salmonella enterica subsp. enterica serovar Typhimurium str. SL1344]			GlgA-Fum
378700344	ref YP_005182301.1 cysteine synthase B [Salmonella enterica subsp. enterica serovar Typhimurium str. SL1344]			GlgA-Fum
378702075	ref YP_005184033.1 maltoporin [Salmonella enterica subsp. enterica serovar Typhimurium str. SL1344]	Maltoporin (Maltose-inducible porin)	lamB SL1344_4168	GlgA-Fum
378701426	ref YP_005183384.1 glycogen phosphorylase [Salmonella enterica subsp. enterica serovar Typhimurium str. SL1344]	Alpha-1,4 glucan phosphorylase (EC 2.4.1.1)	glgP SL1344_3501	GlgA-Fum
378701782	ref YP_005183740.1 ketol-acid reductoisomerase [Salmonella enterica subsp. enterica serovar Typhimurium str. SL1344]	Ketol-acid reductoisomerase (EC 1.1.1.86) (Acetohydroxy-acid isomeroreductase) (Alpha-keto-beta-hydroxylacyl reductoisomerase)	ilvC SL1344_3869	GlgA-Fum
378698997	ref YP_005180954.1 5-carboxymethyl-2-hydroxymuconate semialdehyde dehydrogenase [Salmonella enterica subsp. enterica serovar Typhimurium str. SL1344]			GlgA-Fum
378701416	ref YP_005183374.1 hypothetical protein SL1344_3491 [Salmonella enterica subsp. enterica serovar Typhimurium str. SL1344]	Rhomboid protease GlpG (EC 3.4.21.105) (Intramembrane serine protease)	glpG SL1344_3491	GlgA-Fum
378701411	ref YP_005183369.1 hypothetical protein SL1344_3484 [Salmonella enterica subsp. enterica serovar Typhimurium str. SL1344]			GlgA-Fum
378698628	ref YP_005180585.1 N-acetylglucosamine-6-phosphate deacetylase [Salmonella enterica subsp. enterica serovar Typhimurium str. SL1344]			GlgA-Fum
378699708	ref YP_005181665.1 phosphotransferase enzyme II, D component [Salmonella enterica subsp. enterica serovar Typhimurium str. SL1344]			GlgA-Fum
378699703	ref YP_005181660.1 L-serine deaminase 1 [Salmonella enterica subsp. enterica serovar Typhimurium str. SL1344]			GlgA-Fum
378700674	ref YP_005182631.1 putative hexulose 6 phosphate synthase [Salmonella enterica subsp. enterica serovar Typhimurium str. SL1344]	Uncharacterized protein	SL1344_2738	GlgA-Fum
378699258	ref YP_005181215.1 putative ABC transport ATP-binding subunit [Salmonella enterica subsp. enterica serovar Typhimurium str. SL1344]			GlgA-Fum
378698600	ref YP_005180557.1 rare lipoprotein B [Salmonella enterica subsp. enterica serovar Typhimurium str. SL1344]	LPS-assembly lipoprotein LptE	lptE rlpB SL1344_0635	GlgA-Fum
378698150	ref YP_005180107.1 carbonic anhydrase [Salmonella enterica subsp. enterica serovar Typhimurium str. SL1344]			GlgA-Fum
378699236	ref YP_005181193.1 3-deoxy-D-arabinoheptulosonate-7-phosphate synthase [Salmonella enterica subsp. enterica serovar Typhimurium str. SL1344]	Phospho-2-dehydro-3-deoxyheptonate aldolase (EC 2.5.1.54) (3-deoxy-D-arabino-heptulosonate 7-phosphate synthase) (DAHP synthase) (Phospho-2-keto-3-deoxyheptonate aldolase)	aroH SL1344_1281	GlgA-Fum
378699597	ref YP_005181554.1 oxidoreductase [Salmonella enterica subsp. enterica serovar Typhimurium str. SL1344]	YciK protein	yciK SL1344_1649	GlgA-Fum
378700643	ref YP_005182600.1 bacteriophage protein [Salmonella enterica subsp. enterica serovar Typhimurium str. SL1344]			GlgA-Fum
378699589	ref YP_005181546.1 hypothetical protein SL1344_1641 [Salmonella enterica subsp. enterica serovar Typhimurium str. SL1344]			GlgA-Fum
378699584	ref YP_005181541.1 putative regulatory protein [Salmonella enterica subsp. enterica serovar Typhimurium str. SL1344]			GlgA-Fum
378699582	ref YP_005181539.1 hypothetical protein SL1344_1634 [Salmonella enterica subsp. enterica serovar Typhimurium str. SL1344]			GlgA-Fum
378700997	ref YP_005182954.1 S-adenosylmethionine synthetase [Salmonella enterica subsp. enterica serovar Typhimurium str. SL1344]	S-adenosylmethionine synthase (AdoMet synthase) (EC 2.5.1.6) (MAT) (Methionine adenosyltransferase)	metK SL1344_3065	GlgA-Fum
378700634	ref YP_005182591.1 putative competence protein [Salmonella enterica subsp. enterica serovar Typhimurium str. SL1344]			GlgA-Fum
378699575	ref YP_005181532.1 hypothetical protein SL1344_1627 [Salmonella enterica subsp. enterica serovar Typhimurium str. SL1344]			GlgA-Fum
378698488	ref YP_005180445.1 ureidoglycolate dehydrogenase [Salmonella enterica subsp. enterica serovar Typhimurium str. SL1344]			GlgA-Fum
378700628	ref YP_005182585.1 putative capsid completion protein [Salmonella enterica subsp. enterica serovar Typhimurium str. SL1344]			GlgA-Fum
378700986	ref YP_005182943.1 Agmatinase [Salmonella enterica subsp. enterica serovar Typhimurium str. SL1344]			GlgA-Fum
378700623	ref YP_005182580.1 putative regulatory protein [Salmonella enterica subsp. enterica serovar Typhimurium str. SL1344]			GlgA-Fum
378698916	ref YP_005180873.1 Gifsy-2 bacteriophage protein [Salmonella enterica subsp. enterica serovar Typhimurium str. SL1344]			GlgA-Fum
378698915	ref YP_005180872.1 DNA Damage Inducible Protein [Salmonella enterica subsp. enterica serovar Typhimurium str. SL1344]			GlgA-Fum
378701268	ref YP_005183226.1 TldD protein [Salmonella enterica subsp. enterica serovar Typhimurium str. SL1344]			GlgA-Fum
378698117	ref YP_005180074.1 7,8-dihydro-8-oxoguanine-triphosphatase [Salmonella enterica subsp. enterica serovar Typhimurium str. SL1344]			GlgA-Fum
378699554	ref YP_005181511.1 putative oxidoreductase [Salmonella enterica subsp. enterica serovar Typhimurium str. SL1344]			GlgA-Fum
378699550	ref YP_005181507.1 hypothetical protein SL1344_1602 [Salmonella enterica subsp. enterica serovar Typhimurium str. SL1344]	Uncharacterized protein	SL1344_1602	GlgA-Fum
378700173	ref YP_005182130.1 Ecotin [Salmonella enterica subsp. enterica serovar Typhimurium str. SL1344]			GlgA-Fum
378702327	ref YP_005184285.1 putative ABC-type sugar/spermidine/putrescine transport systems, atpase component [Salmonella enterica subsp. enterica serovar Typhimurium str. SL1344]			GlgA-Fum
378700951	ref YP_005182908.1 thiol:disulfide interchange protein [Salmonella enterica subsp. enterica serovar Typhimurium str. SL1344]	DsbC protein	dsbC SL1344_3019	GlgA-Fum
378702320	ref YP_005184278.1 thermosensitive gluconokinase [Salmonella enterica subsp. enterica serovar Typhimurium str. SL1344]			GlgA-Fum
378699097	ref YP_005181054.1 outer-membrane receptor for Fe(iii)-coprogen, fe(iii)-ferrioxamine b and fe(iii)-rhodotrulic acid [Salmonella enterica subsp. enterica serovar Typhimurium str. SL1344]	Outer membrane receptor for Fe(III)...	fhuE, STM1204	GlgA-Fum
378701231	ref YP_005183189.1 glutamate synthase (NADPH) small chain [Salmonella enterica subsp. enterica serovar Typhimurium str. SL1344]	Glutamate synthase subunit beta	gltD, STM474_3491	GlgA-Fum
378701591	ref YP_005183549.1 hypothetical protein SL1344_3669 [Salmonella enterica subsp. enterica serovar Typhimurium str. SL1344]	YibN protein	yibN SL1344_3669	GlgA-Fum
378700149	ref YP_005182106.1 bacteriophage holin, lambda family [Salmonella enterica subsp. enterica serovar Typhimurium str. SL1344]			GlgA-Fum
378701227	ref YP_005183185.1 hypothetical protein SL1344_3299 [Salmonella enterica subsp. enterica serovar Typhimurium str. SL1344]	YhbL protein	yhbL SL1344_3299	GlgA-Fum
378699087	ref YP_005181044.1 malonyl CoA-acyl carrier protein transacylase [Salmonella enterica subsp. enterica serovar Typhimurium str. SL1344]	Malonyl CoA-acyl carrier protein transacylase (EC 2.3.1.39)	fabD SL1344_1131	GlgA-Fum
378701587	ref YP_005183545.1 serine acetyltransferase [Salmonella enterica subsp. enterica serovar Typhimurium str. SL1344]	Serine acetyltransferase	cysE, STM474_3872	GlgA-Fum
378700139	ref YP_005182096.1 nucleoid-asociated protein [Salmonella enterica subsp. enterica serovar Typhimurium str. SL1344]	Nucleoid-associated protein YejK	ndpA, yejK, SeKA_A1814	GlgA-Fum
378699875	ref YP_005181832.1 bacteriophage protein [Salmonella enterica subsp. enterica serovar Typhimurium str. SL1344]			GlgA-Fum
378699076	ref YP_005181033.1 flagellar hook-associated protein 1 [Salmonella enterica subsp. enterica serovar Typhimurium str. SL1344]	FlgK protein	flgK SL1344_1120	GlgA-Fum
378701213	ref YP_005183171.1 ABC transporter ATP-binding protein [Salmonella enterica subsp. enterica serovar Typhimurium str. SL1344]	YrbF protein	yrbF SL1344_3285	GlgA-Fum
378701573	ref YP_005183531.1 mannitol-1-phosphate dehydrogenase [Salmonella enterica subsp. enterica serovar Typhimurium str. SL1344]	Mannitol-1-phosphate 5-dehydrogenase (EC 1.1.1.17)	mtlD SL1344_3651	GlgA-Fum
378699866	ref YP_005181823.1 putative bacteriophage protein [Salmonella enterica subsp. enterica serovar Typhimurium str. SL1344]			GlgA-Fum
378700125	ref YP_005182082.1 hypothetical protein SL1344_2189 [Salmonella enterica subsp. enterica serovar Typhimurium str. SL1344]	Putative cobalamin synthesis protei...	yeiR, STM2212	GlgA-Fum
378699068	ref YP_005181025.1 putative flagellar basal-body rod protein FlgC (proximal rod protein) [Salmonella enterica subsp. enterica serovar Typhimurium str. SL1344]	Flagellar basal-body rod protein Fl...	flgC, ERS158584_03957,	GlgA-Fum
